# Supplementary material for: Transcriptomic profiling and IgM and IgT repertoire dynamics in rainbow trout gills following primary and secondary challenge with Lactococcus petauri
Source: Front Immunol. 2026 Jun 16;17:1863531. doi: 10.3389/fimmu.2026.1863531 (PMC13314482; doi:10.3389/fimmu.2026.1863531)
Supplement: Supplementary file 2 [file Table1.xlsx]

## Sheet: CCvsCI
GeneID	logFC	transcript_id	product
LOC100135842	-1.93536234502194	XM_021623826.2	heat shock cognate protein 70b
LOC100135935	-6.32451668116708	XM_021595153.2	hepcidin-like
LOC100135979	-2.89631987026459	NM_001124317.1	CC chemokine with stalk CK2 precursor
LOC100135986	-1.38933124160643	NM_001124324.1	CD9 protein
LOC100135993	-1.36278536164349	NM_001124330.1	G protein-coupled receptor LPSenhR-1
LOC100135997	-1.26022125055727	NM_001124334.1	VHSV-induced protein-5
LOC100136017	-4.12473759834874	XM_021618131.2	collagenase 3
LOC100136024	-2.98315167401753	NM_001124347.2	interleukin-1 beta
LOC100136057	-6.20202817169828	NM_001124367.1	CC chemokine precursor
LOC100136107	-2.45723771672091	NM_001124406.1	chemokine receptor-like protein 1
LOC100136187	-8.33313913940493	NM_001124463.1	cathelicidin antimicrobial peptide precursor
LOC100136204	-5.40663834474344	NM_001124480.1	cathelicidin 1 precursor
LOC100136336	-2.79638730036525	XM_021557405.2	metalloreductase STEAP4, transcript variant X1
LOC100136663	-2.14121105503541	NM_001124634.1	leukotriene b4 12-hydroxydehydrogenase/15-ketoreductase
LOC100136664	-2.4571445992269	NM_001124635.1	macrophage myristoylated alanine-rich C kinase-like protein
LOC100136697	-1.34616492563679	NM_001124665.1	Hsp27beta
LOC100136774	-1.07876339142887	XM_021591332.2	transforming growth factor beta-1 proprotein-like
LOC100301642	-2.8563898411947	NM_001160480.1	mannan-binding lectin H2 precursor
LOC100301654	-1.11648006388144	NM_001160487.1	follistatin-like 3 glycoprotein precursor
LOC100301666	-4.52903829088927	NM_001160495.1	C type lectin receptor B
LOC100505417	-3.01338642013571	NM_001197213.1	muscle RING finger 1
LOC100505418	-1.18936010724479	NM_001197214.1	muscle RING finger 2
LOC100653444	-6.60540913151423	XM_021561032.2	hepcidin-like isoform X1
LOC101268962	-1.2737800893995	XM_021582628.2	zinc finger and BTB domain-containing protein 16-A
LOC110485195	1.21255582413869	XM_036941305.1	RNA binding protein fox-1 homolog 3-like isoform X1
LOC110485274	-1.94310596483363	XM_021556335.2	protein amnionless-like
LOC110485442	-1.6327686552949	XM_036948950.1	GTPase IMAP family member 4 isoform X1
LOC110485516	1.25279426151554	XM_036948134.1	rano class II histocompatibility antigen, A beta chain isoform X1
LOC110485518	-2.22265607437018	XM_021556607.2	heme oxygenase
LOC110485533	-1.33152231484058	XM_021556630.2	transmembrane protein 186
LOC110485578	-1.35141379068594	XM_036940115.1	mitoferrin-2, transcript variant X2
LOC110485586	-2.47733614984225	XM_036949089.1	B-cell receptor CD22
LOC110485790	-3.13534181586474	XM_021556956.2	C-X-C motif chemokine 11
LOC110485802	-1.44150133887249	XM_021556981.2	phosphoinositide 3-kinase regulatory subunit 6
LOC110485900	-1.61050454528076	XM_036940574.1	tensin-4
LOC110485924	-1.09786863332939	XM_036940587.1	integrin alpha-L
LOC110486040	-1.28171658610342	XM_036940686.1	dispanin subfamily A member 2b
LOC110486049	-2.92893993253629	XM_021557368.2	metalloreductase STEAP4
LOC110486123	-1.12900472037718	XM_021557492.2	interleukin-3 receptor class 2 subunit beta isoform X2
LOC110486141	-1.09820063342445	XM_021557519.2	ABI gene family member 3 isoform X1
LOC110486207	1.38536294600042	XM_021557634.2	transmembrane protein 98 isoform X1
LOC110486234	-1.22502053464361	XM_021557678.2	telethonin
LOC110486368	-2.26576708046293	XM_021557902.2	vascular cell adhesion protein 1
LOC110486520	-1.16900043708427	XM_021558186.2	transcription factor jun-B
LOC110486548	-1.29328604856736	XM_021558239.2	probable ATP-dependent RNA helicase DDX5 isoform X1
LOC110486628	-2.54998333754857	XM_036938667.1	uncharacterized LOC110486628
LOC110486750	1.92983410900027	unassigned_transcript_1534	immunoglobulin heavy constant gamma 4-like
LOC110486878	2.85823931902141	XM_036938979.1	40S ribosomal protein S2
LOC110486881	-1.46148532020267	XM_036941617.1	28S ribosomal protein S7, mitochondrial
LOC110486884	1.06821914581352	XM_036938974.1	28S ribosomal protein S7, mitochondrial
LOC110486895	-1.54975685191574	XM_036941622.1	uncharacterized LOC110486895, transcript variant X1
LOC110486897	1.42228080885815	XM_036938962.1	uncharacterized LOC110486897, transcript variant X1
LOC110486994	1.11745842762981	XM_036939112.1	tubulin epsilon and delta complex protein 2 isoform X1
LOC110487068	-2.36694409456978	XM_036941830.1	uncharacterized LOC110487068, transcript variant X1
LOC110487476	-1.03239886954983	XM_036941901.1	epidermal growth factor receptor kinase substrate 8-like protein 1
LOC110487732	-2.01215876777138	XM_036942955.1	cystine/glutamate transporter, transcript variant X1
LOC110487736	-3.18194786986499	XM_021559648.2	endonuclease domain-containing 1 protein-like
LOC110488272	2.16150369742118	XM_021560432.2	ras-related and estrogen-regulated growth inhibitor-like protein
LOC110488300	1.02027526491855	XM_021560474.2	exopolyphosphatase PRUNE1 isoform X1
LOC110488718	-3.95169498320763	XM_021561043.2	free fatty acid receptor 2
LOC110488719	-1.54119537117921	XM_036942865.1	V-type proton ATPase 116 kDa subunit a3 isoform X1
LOC110488725	-4.05156491518209	XM_021561056.2	free fatty acid receptor 2
LOC110488756	1.01425846276348	XM_036942897.1	fibroblast growth factor 13 isoform X1
LOC110488779	-2.23386920510871	XM_021561151.2	fos-related antigen 1 isoform X1
LOC110488797	-8.58082231866178	XM_021561187.2	saxitoxin and tetrodotoxin-binding protein 2
LOC110488852	-1.67452716838423	XM_021561277.2	adhesion G protein-coupled receptor E2, transcript variant X1
LOC110488853	-2.50838361196814	XM_021561281.2	adhesion G protein-coupled receptor E2 isoform X1
LOC110489008	-3.83683876134954	XM_021561545.2	complement C3-like
LOC110489018	-5.57652979238855	XM_036933861.1	complement C3-like
LOC110489027	-4.28709729311934	XM_021561577.2	complement C3-like
LOC110489087	-1.59436132417013	XM_036943191.1	SH2 domain-containing protein 4A
LOC110489114	1.89345941180327	XM_036943299.1	stanniocalcin-2-like
LOC110489131	1.01013241353697	XM_021561718.2	glutamate receptor ionotropic, kainate 3
LOC110489162	-1.37495243317469	XM_036943362.1	regulator of cell cycle RGCC
LOC110489499	-3.53245889873989	XM_036948010.1	C-type lectin domain family 4 member E isoform X1
LOC110489539	-1.05466834490037	XM_036945691.1	tissue factor
LOC110489552	-1.14728493195879	XM_036945707.1	myelin-associated neurite-outgrowth inhibitor isoform X1
LOC110489630	1.84189461843312	XM_021562404.2	B-cadherin isoform X2
LOC110489780	-1.82808550029258	XR_002468620.2	uncharacterized LOC110489780
LOC110489781	-1.72773769355117	XR_002468621.2	uncharacterized LOC110489781
LOC110489785	-1.02600701093519	XM_021562693.2	myosin-7
LOC110490350	-2.35980879210919	XM_036944681.1	6-phosphofructo-2-kinase/fructose-2,6-bisphosphatase 3
LOC110490416	-1.82988473672512	XM_021563799.2	bcl-2-like protein 13
LOC110490444	-1.19290345422284	XM_021563837.2	mucin-5AC isoform X1
LOC110490474	1.40238741470223	XM_036962190.1	CKLF-like MARVEL transmembrane domain-containing protein 6
LOC110490535	-1.19687055974951	XM_036944906.1	diphosphoinositol polyphosphate phosphohydrolase 3-beta
LOC110490636	1.14578509960736	XM_036956957.1	uncharacterized protein LOC110490636 isoform X1
LOC110490687	-1.17765265647424	XM_036945432.1	leucine-rich repeat-containing G-protein coupled receptor 5-like
LOC110490701	-5.47282004575162	XM_036945207.1	complement C1q-like protein 2
LOC110490866	-1.07902583850492	XR_005036247.1	uncharacterized LOC110490866
LOC110490901	-1.60482952981339	XM_036962014.1	pentraxin-related protein PTX3
LOC110491361	-1.91381611704589	XM_021564745.2	myozenin-1 isoform X1
LOC110491526	-1.39252261604972	XM_021565045.2	zinc metalloproteinase-disintegrin-like 4a isoform X1
LOC110491577	-1.70839130730839	XM_021565126.2	uncharacterized LOC110491577
LOC110491585	-1.33138608326212	XR_002468852.2	uncharacterized LOC110491585
LOC110491609	-1.38771800667226	XM_021565178.2	adhesion G protein-coupled receptor E2, transcript variant X2
LOC110491705	-1.06085224439345	XM_036946590.1	UDP-glucuronosyltransferase 2A2-like, transcript variant X1
LOC110491833	1.10281958703519	XM_036946729.1	sterile alpha motif domain-containing protein 11 isoform X1
LOC110491935	1.29904569813365	XM_036946820.1	voltage-dependent L-type calcium channel subunit beta-4, transcript variant X1
LOC110492146	-1.59573186406002	XM_021566191.2	tumor necrosis factor receptor superfamily member 9
LOC110492161	-1.26856112738059	XM_021566218.2	leiomodin-3 isoform X2
LOC110492266	-1.00009924032866	XM_021566439.2	troponin C, slow skeletal and cardiac muscles
LOC110492369	-1.0224044354197	XM_021566623.2	glucose-6-phosphate 1-dehydrogenase isoform X1
LOC110492566	1.33445948016315	XM_036947568.1	V-type proton ATPase subunit S1-like protein
LOC110492598	1.75185706691459	XM_021567025.2	G-protein coupled receptor 61-like
LOC110492612	1.07694481788044	XM_036951766.1	cadherin EGF LAG seven-pass G-type receptor 1
LOC110492832	-1.51625413409137	XM_036946163.1	inactive ubiquitin carboxyl-terminal hydrolase 54 isoform X1
LOC110493179	1.87535923014666	XM_036948392.1	phosphatidylinositol glycan anchor biosynthesis class U protein-like
LOC110493327	-1.9989006740822	XM_036948679.1	Golgi apparatus membrane protein TVP23 homolog A-like
LOC110493544	-1.08835412742787	XM_036949479.1	phosphoinositide 3-kinase regulatory subunit 6 isoform X1
LOC110493647	-2.44417531554847	XM_036949636.1	integrin alpha-X-like
LOC110493656	-1.25842478085648	XM_021568055.2	protein phosphatase 1 regulatory subunit 27
LOC110494034	-1.65926486919042	XM_021568713.2	ninjurin-1
LOC110494097	-2.90253274434485	XM_021568816.2	peptidyl-prolyl cis-trans isomerase FKBP5
LOC110494120	-1.00770150996722	XM_021568873.2	lysyl oxidase homolog 2A isoform X1
LOC110494139	-1.23053026715294	XM_021568911.2	myosin regulatory light chain 2, ventricular/cardiac muscle isoform
LOC110494173	1.0458476306062	XM_036950249.1	serine/threonine-protein phosphatase 6 regulatory ankyrin repeat subunit C isoform X1
LOC110494193	1.08328023980362	XM_021569021.2	nck-associated protein 5-like isoform X1
LOC110494217	-2.44142888472438	XM_021569058.2	insulin-like growth factor-binding protein 3
LOC110494333	1.19323772482563	XM_021569301.2	uncharacterized LOC110494333
LOC110494466	1.19829228873456	XM_036948431.1	membrane-associated guanylate kinase, WW and PDZ domain-containing protein 3
LOC110494493	-1.67584944391819	XM_021569609.2	interferon-induced GTP-binding protein Mx3
LOC110494698	-1.10150461266826	XM_021569990.2	monocarboxylate transporter 1
LOC110494790	-1.484953105715	XM_036950903.1	protein phosphatase 1 regulatory subunit 1A isoform X1
LOC110494837	-1.59556484182098	XM_021570161.2	5-aminolevulinate synthase, nonspecific, mitochondrial
LOC110495003	-2.03763344666138	XM_036974594.1	mucin-3A isoform X1
LOC110495453	-2.52898033093974	XM_021570722.2	C-X-C chemokine receptor type 1
LOC110495495	-1.577701925136	XM_021570774.2	target of Nesh-SH3 isoform X2
LOC110495727	-2.52840839642301	XM_021571116.2	interferon-induced protein 44-like isoform X1
LOC110496116	1.2237357521354	XM_021571821.2	semaphorin-3ab
LOC110496163	-1.04974933932513	XM_021571914.2	hepatocyte growth factor
LOC110496168	-1.87581990745489	XR_005037468.1	sialoadhesin-like
LOC110496205	-1.19705827057214	XM_021571971.2	C-type lectin domain family 4 member M
LOC110496714	-1.3088388838109	XM_036953554.1	CCN family member 2 isoform X1
LOC110497052	-1.24955556354639	XM_036951837.1	DDB1- and CUL4-associated factor 6 isoform X1
LOC110497132	-1.5618321499228	XM_021573107.2	inactive serine protease PAMR1 isoform X1
LOC110497244	-1.57698628349986	XM_036934081.1	C-type lectin domain family 4 member E, transcript variant X1
LOC110497363	-1.26227564373412	XM_036954276.1	uncharacterized LOC110497363
LOC110497563	-1.48258741199626	XM_036954521.1	potassium channel subfamily K member 2
LOC110497782	-1.42454938006908	XM_021574142.2	ornithine decarboxylase 1
LOC110498265	-1.20791050512623	XM_036955308.1	lysophosphatidylserine lipase ABHD12
LOC110498361	-1.09158511502646	XM_021575009.2	cystathionine gamma-lyase
LOC110498748	2.0252795408148	XM_036955541.1	FERM and PDZ domain-containing protein 2-like
LOC110498859	1.54211058820947	XM_021575526.2	rhomboid-related protein 1 isoform X1
LOC110498990	-1.6505477398913	XM_021575762.2	cholesterol 25-hydroxylase-like protein
LOC110498991	-1.77463234300469	XM_021575763.2	cholesterol 25-hydroxylase-like protein
LOC110499050	-1.74234380867182	XM_021575883.2	dexamethasone-induced Ras-related protein 1
LOC110499114	1.173758698074	XM_021576029.2	thyroid hormone receptor alpha-like
LOC110499118	-2.23795449622842	XM_021576037.2	cyclin-dependent kinase 5 activator 1-like, transcript variant X1
LOC110499144	-1.69933005165786	XM_021576085.2	chondroadherin, transcript variant X1
LOC110499391	1.19406661861927	XM_021576507.2	CUB and sushi domain-containing protein 1
LOC110499415	-2.54133118395044	XM_036956265.1	LOW QUALITY PROTEIN: suppressor of cytokine signaling 3
LOC110499711	1.67562352745651	XM_036956588.1	receptor-type tyrosine-protein phosphatase R isoform X1
LOC110499949	-1.18875246133388	XM_021577008.2	diphosphoinositol polyphosphate phosphohydrolase 3-beta isoform X1
LOC110499998	-1.13515050746506	XM_021577092.2	protein lin-7 homolog A isoform X1
LOC110500091	-1.88720210688472	XM_021577254.2	mitogen-activated protein kinase 11
LOC110500163	-1.49787018737564	XM_036957506.1	protein Wnt-16
LOC110500218	-1.56466651377395	XM_021577434.2	troponin I, slow skeletal muscle, transcript variant X1
LOC110500235	-1.44097939574595	XM_021577479.2	transcription factor EC isoform X1
LOC110500248	-4.25110197794011	XM_021577500.2	synapsin-3
LOC110500608	-1.36348495875058	XM_021578058.2	myozenin-2, transcript variant X1
LOC110500648	-1.40146101157043	XM_021578132.2	perilipin-2 isoform X1
LOC110501052	-1.04941511190231	XM_036957576.1	cGMP-inhibited 3',5'-cyclic phosphodiesterase A isoform X1
LOC110501285	-1.59468395587858	XM_021578731.2	C-X-C chemokine receptor type 1 isoform X1
LOC110501292	1.96087507126693	XM_021578742.2	uncharacterized LOC110501292, transcript variant X2
LOC110501440	-1.33607920379971	XM_021579006.2	acetylcholine receptor subunit alpha
LOC110501874	-1.62608954409575	XM_021579725.2	rho-related GTP-binding protein RhoE
LOC110502146	-4.14951695176364	XM_036959592.1	uncharacterized LOC110502146
LOC110502368	1.29633730337161	XM_021580335.2	synapse differentiation-inducing gene protein 1, transcript variant X2
LOC110502521	-1.27331220311327	XM_021580596.2	alpha-actinin-2 isoform X1
LOC110502533	-1.24512693242081	XM_021580610.2	monocarboxylate transporter 9, transcript variant X1
LOC110502577	1.89048535983073	XM_021580723.2	sulfotransferase 6B1
LOC110502743	-1.49705169689857	XM_021581000.2	suppressor of cytokine signaling 3, transcript variant X1
LOC110503083	1.28726182595956	XM_021581436.2	suppressor of cytokine signaling 5
LOC110503243	-1.32532484374004	XM_036961763.1	aldehyde dehydrogenase family 3 member A2 isoform X1
LOC110503382	-2.08317656905836	XM_036961639.1	AP-1 complex subunit sigma-3
LOC110503504	-1.67224697244054	XR_002470480.2	uncharacterized LOC110503504, transcript variant X1
LOC110503562	1.26378417394017	XM_021581955.2	homeobox protein SIX2-like
LOC110503614	-2.01655834139994	XM_021582039.2	synaptosomal-associated protein 25
LOC110503621	-1.02672137568202	XM_021582055.2	calcineurin B homologous protein 2
LOC110503649	-2.42061154945576	XM_021582086.2	large neutral amino acids transporter small subunit 4
LOC110503656	-1.91254544002291	XM_021582094.2	uncharacterized LOC110503656, transcript variant X1
LOC110503769	-1.95145849663549	XM_036961911.1	A disintegrin and metalloproteinase with thrombospondin motifs 15 isoform X1
LOC110505411	-3.4432824889253	XM_021584613.2	glutaminyl-peptide cyclotransferase
LOC110505703	-1.42872771363629	XR_002470856.2	uncharacterized LOC110505703
LOC110505749	-1.03122891116252	XM_021585167.2	apoptosis-stimulating of p53 protein 1 isoform X7
LOC110506364	-1.30839961572728	XM_021585929.2	myosin light chain kinase 3 isoform X1
LOC110506532	-1.10426742183069	XM_021586215.2	G2/mitotic-specific cyclin-B2 isoform X1
LOC110506604	1.3614320644546	XM_036963966.1	fatty acyl-CoA hydrolase precursor, medium chain, transcript variant X1
LOC110506608	-1.47947022570155	XM_036964004.1	interferon regulatory factor 8 isoform X1
LOC110506758	-1.23209126797715	XM_021586604.2	alpha-protein kinase 3 isoform X1
LOC110507114	1.37864225173897	XM_036964988.1	FRAS1-related extracellular matrix protein 2
LOC110507523	-1.68637719266547	XM_021587565.2	NLR family CARD domain-containing protein 3
LOC110507535	-1.22147938708227	XM_021587575.2	uncharacterized LOC110507535
LOC110507607	1.10154996103077	XM_021587702.2	insulin-like growth factor-binding protein complex acid labile subunit
LOC110507636	-3.5514899688977	XM_021587750.2	high affinity immunoglobulin gamma Fc receptor I
LOC110507646	1.20705403457581	XM_036965225.1	neurobeachin-like isoform X1
LOC110507681	-1.35165784488358	XM_021587829.2	methanethiol oxidase isoform X1
LOC110507746	-3.01828080231013	XM_021587956.2	mitochondrial uncoupling protein 2, transcript variant X1
LOC110507878	-1.02848816367229	XM_021588264.2	dehydrogenase/reductase SDR family member 13
LOC110508030	-1.05891387746865	XM_036965018.1	pentraxin-related protein PTX3, transcript variant X1
LOC110508216	1.1127585581726	XR_005040237.1	uncharacterized LOC110508216, transcript variant X1
LOC110508265	-1.76869412271491	XM_036966149.1	macrophage mannose receptor 1 isoform X1
LOC110508325	-1.48452172319969	XM_036966147.1	sodium/potassium-transporting ATPase subunit alpha-2
LOC110508453	-1.12049662318098	XM_021588977.2	C-C motif chemokine 2 isoform X1
LOC110508702	1.02044147455254	XM_021589430.2	cadherin-12
LOC110508798	-1.28982507431188	XM_021589630.2	uncharacterized LOC110508798
LOC110508907	1.22996184165162	XM_021589808.2	phosphatidylinositol 3-kinase regulatory subunit gamma isoform X1
LOC110508910	-1.60480301726145	XR_002471372.2	uncharacterized LOC110508910
LOC110508917	-1.8731855787228	XM_021589828.2	angiopoietin-related protein 4-like
LOC110508980	-1.00615369109795	XM_021589914.2	B-cell lymphoma 6 protein homolog
LOC110509035	-1.01415631472912	XM_036966729.1	tyrosine-protein kinase JAK1 isoform X1
LOC110509533	1.09923986611252	XM_021590451.2	zinc finger and BTB domain-containing protein 43
LOC110509614	-1.5159074097897	XM_036969155.1	retinol-binding protein 1 isoform X1
LOC110509696	1.07071106285872	XM_021590738.2	interleukin-6 receptor subunit beta
LOC110509818	-1.39100896066737	XM_036968207.1	myosin light chain 4-like
LOC110509875	-5.15869967881531	XM_021591058.2	carcinoembryonic antigen-related cell adhesion molecule 6
LOC110510017	-1.81147145747866	XM_021591277.2	leucine-rich repeat neuronal protein 4
LOC110510080	-1.28415822970826	XM_021591403.2	uncharacterized LOC110510080
LOC110510403	-3.3222018981445	XM_036960369.1	microfibril-associated glycoprotein 4
LOC110510463	-3.00084628461237	XM_036953928.1	caspase-14 isoform X1
LOC110510810	1.55582952912348	XM_036957066.1	plexin-A4-like isoform X1
LOC110511232	1.37350815602796	XM_036956678.1	wnt inhibitory factor 1
LOC110511404	-2.86368619908194	XM_036933990.1	caspase-14 isoform X1
LOC110511405	-2.94694490537326	XM_036933994.1	caspase-14
LOC110511650	-1.73881881939047	XM_036940098.1	metal transporter CNNM1-like isoform X1
LOC110512361	-1.35724215074215	XM_036960285.1	E3 ubiquitin/ISG15 ligase TRIM25 isoform X1
LOC110512899	1.08734791687667	XM_021593011.2	Golgi-associated kinase 1A-like
LOC110512947	-3.54142085077548	XR_005034291.1	uncharacterized LOC110512947, transcript variant X1
LOC110513174	-1.75218859017045	XM_036981685.1	LOW QUALITY PROTEIN: sodium/hydrogen exchanger 5
LOC110513429	-1.15993173130474	XM_036973654.1	tetraspanin-8-like
LOC110513605	-1.71917580015663	XM_021593400.2	E3 ubiquitin-protein ligase znrf1
LOC110513914	-1.54874915185676	XM_021593578.2	olfactomedin-4
LOC110514644	-2.20723056303656	XM_036948687.1	cytochrome P450 3A27-like
LOC110514875	-1.26786842476711	XM_036981703.1	annexin A2-A-like, transcript variant X1
LOC110515220	-1.8359548437322	XM_036933965.1	golgin subfamily A member 6-like protein 1
LOC110516606	-2.12392487294276	XM_021595000.2	myelin-associated glycoprotein isoform X1
LOC110516761	-1.21732505753716	XM_036948944.1	GTPase IMAP family member 7-like
LOC110516762	-1.92108628313276	XM_036939937.1	GTPase IMAP family member 7
LOC110516772	-2.38452187735815	XM_036982488.1	E3 ubiquitin-protein ligase TRIM63-like
LOC110516862	-1.35082881243585	XM_021595180.2	free fatty acid receptor 2-like
LOC110517348	-2.01694194222914	XM_021595453.2	complement C3-like
LOC110517609	-1.03518676735141	XM_036938495.1	methanethiol oxidase
LOC110518032	-1.70131953462666	XM_036948886.1	adhesion G protein-coupled receptor E5 isoform X1
LOC110518428	-1.31383052219006	XM_036938929.1	immunoglobulin superfamily member 6-like isoform X1
LOC110518431	1.72297960147975	XM_036981069.1	fibroblast growth factor 7
LOC110518885	-4.42870391855285	XM_036972083.1	microfibril-associated glycoprotein 4
LOC110518902	1.4327293615478	XM_036934018.1	fibronectin, transcript variant X1
LOC110519217	1.97234949313901	XM_036963650.1	fibroblast growth factor 7
LOC110519363	-1.27492889560578	XM_036989146.1	alpha-actinin-2
LOC110519976	-1.1610139365261	XM_036974101.1	E3 ubiquitin-protein ligase TRIM63-like
LOC110520048	-1.44051212878295	XM_021597026.2	polypeptide N-acetylgalactosaminyltransferase 5 isoform X1
LOC110520088	-1.15572972399672	XM_021597125.2	kelch-like protein 41a
LOC110520220	-3.05368119754115	XM_021597380.2	uncharacterized LOC110520220
LOC110520222	-3.06744858048999	XM_021597383.2	uncharacterized LOC110520222, transcript variant X1
LOC110520320	1.10431038958859	XM_021597551.2	calcium/calmodulin-dependent 3',5'-cyclic nucleotide phosphodiesterase 1A isoform X1
LOC110520442	-1.22287288751996	XM_021597762.2	calsequestrin-2
LOC110520477	-1.84395683644796	XM_021597820.2	LOW QUALITY PROTEIN: ras-related protein Rab-20
LOC110520495	-1.21567821203124	XM_021597866.2	cystathionine beta-synthase
LOC110520508	-1.44287887637653	XM_036975062.1	target of Nesh-SH3 isoform X1
LOC110520517	-3.58998180058439	XM_036975076.1	nuclear receptor subfamily 0 group B member 1
LOC110520584	-1.10479882613216	XM_021597978.2	choline kinase alpha isoform X1
LOC110520656	-1.32733926298557	XM_036975305.1	glycerol kinase isoform X1
LOC110520734	-1.05259825765257	XM_036965926.1	G-protein coupled receptor 20-like
LOC110520865	1.11463657884304	XR_002473027.2	uncharacterized LOC110520865, transcript variant X2
LOC110520909	1.84437390393824	XM_036963852.1	transient receptor potential cation channel subfamily V member 6-like
LOC110520978	-3.35793728957452	XM_021598424.2	basic leucine zipper transcriptional factor ATF-like 3
LOC110521013	-1.34691261828839	XM_036968739.1	sarcoplasmic/endoplasmic reticulum calcium ATPase 1
LOC110521084	1.18505989432749	XM_036976478.1	dynein heavy chain 8, axonemal
LOC110521207	1.22308319153679	XM_036968422.1	DNA-binding protein RFX7
LOC110521323	1.32169096922755	XM_036968676.1	chemokine-like protein TAFA-5 isoform X1
LOC110521336	-1.81994848644464	XM_021598832.2	hyaluronidase-5
LOC110521374	-1.82846619447952	XM_021598879.2	mixed lineage kinase domain-like protein isoform X1
LOC110521407	-1.16744307996279	XM_036968717.1	transcriptional enhancer factor TEF-3 isoform X1
LOC110521598	-3.03758753339885	XM_021599266.2	CMRF35-like molecule 5 isoform X1
LOC110521989	1.25655725961325	XM_021600020.2	creatine kinase B-type isoform X1
LOC110522173	-3.73552776090489	XM_021600334.2	enoyl-[acyl-carrier-protein] reductase, mitochondrial isoform X1
LOC110522536	-1.64307523380547	XM_021600985.2	actin, alpha cardiac muscle 1
LOC110522638	-1.12563845300031	XM_021601107.2	basic leucine zipper transcription factor, ATF-like
LOC110522709	2.00981632199919	XM_036968795.1	transcription factor 12-like isoform X1
LOC110522954	1.72117427352161	XM_036979045.1	uncharacterized LOC110522954
LOC110523030	1.40196418600428	XM_036979078.1	cilia- and flagella-associated protein 57
LOC110523054	-2.83372727307789	XM_036978892.1	E-selectin-like
LOC110523157	-1.60973266853077	XM_021601582.2	lysozyme C II-like
LOC110523665	-2.99422333137837	XM_021602563.2	C-C motif chemokine 19
LOC110523704	-1.04937383885319	XM_021602633.2	spidroin-2
LOC110523955	-2.11196790756642	XM_021603126.2	programmed cell death 1 ligand 2 isoform X2
LOC110524186	-1.58618503274454	XM_021603594.2	sphingosine 1-phosphate receptor 4
LOC110524274	-2.06288394620849	XM_021603763.2	mast cell protease 1A
LOC110524584	1.85448876410825	XM_021604390.2	fibroblast growth factor 4B-like
LOC110524586	-1.40535605836372	XM_021604388.2	regulator of G-protein signaling 21 isoform X1
LOC110524625	2.53944421079681	XM_036978455.1	KICSTOR complex protein SZT2
LOC110524862	-1.61797687220039	XM_036978953.1	B-cell lymphoma 6 protein isoform X1
LOC110524878	-3.26487231328746	XM_036978902.1	L-selectin
LOC110524880	-2.6094715306001	XM_036978882.1	E-selectin
LOC110525149	-2.09320445200741	XM_036938231.1	ovarian cancer G-protein coupled receptor 1
LOC110525161	-3.5336293696525	XM_036979665.1	BICD family-like cargo adapter 1 isoform X1
LOC110525408	-1.77965786965479	XM_036979547.1	guanine deaminase isoform X1
LOC110525447	-1.9428868960253	XM_021605564.2	glycine dehydrogenase (decarboxylating), mitochondrial isoform X1
LOC110525597	1.38617511387936	XR_002473781.2	uncharacterized LOC110525597
LOC110525789	-1.12532584932457	XM_036979937.1	phosphatidylinositol 4-phosphate 5-kinase type-1 beta
LOC110525945	-1.59156426785627	XM_021606472.2	phospholipid phosphatase 1
LOC110525988	-2.14607163101102	XM_021606542.2	alpha-(1,3)-fucosyltransferase 7
LOC110525992	1.47364301281457	XM_036981747.1	whirlin
LOC110526039	-1.60987742927408	XR_005052122.1	uncharacterized LOC110526039, transcript variant X1
LOC110526069	1.63017345240167	XM_021606668.2	nucleus accumbens-associated protein 2
LOC110526235	-2.29020430141062	XM_021607030.2	adhesion G-protein coupled receptor G5 isoform X1
LOC110526288	-2.04602264786895	XM_021607116.2	GTP-binding protein RAD
LOC110526377	-1.04541159878523	XM_021607304.2	sorbin and SH3 domain-containing protein 1 isoform X1
LOC110526484	-2.36198708421231	XM_036980865.1	uncharacterized LOC110526484, transcript variant X1
LOC110526570	1.3227054944137	XM_021607648.2	cytochrome P450 1A1-like
LOC110527192	1.37247925393506	XM_021608334.2	adhesion G-protein coupled receptor G7, transcript variant X1
LOC110527709	-2.78543121009957	XM_021609163.2	cytidine deaminase
LOC110527813	-1.09662812919877	XM_036983285.1	twinfilin-2 isoform X1
LOC110528078	1.18917642075252	XM_036983876.1	heat shock 70 kDa protein 12A isoform X1
LOC110528284	-1.05451714938389	XM_021610225.2	voltage-gated hydrogen channel 1, transcript variant X2
LOC110528406	-1.78499830455176	XM_021610450.2	solute carrier family 25 member 34 isoform X1
LOC110528445	-3.38299272073877	XM_021610516.2	interferon-induced protein 44
LOC110528504	-1.33964482456767	XM_021610609.2	thioredoxin reductase 1, cytoplasmic
LOC110528639	-3.29348365024796	XM_036984253.1	LIM and cysteine-rich domains protein 1, transcript variant X1
LOC110528758	-1.18911448954957	XM_036984746.1	polymeric immunoglobulin receptor isoform X1
LOC110528777	-2.36558542458747	XM_036982723.1	cell surface glycoprotein 1 isoform X1
LOC110528794	-1.03922536739963	XM_036984777.1	polymeric immunoglobulin receptor-like isoform X1
LOC110529113	1.07090536087004	XM_021611256.2	E3 ubiquitin-protein ligase NEURL1
LOC110529317	-1.24014879511862	XM_036984667.1	actin, alpha cardiac muscle
LOC110529346	-2.95092868867306	XM_021611482.2	complement C1q-like protein 2 isoform X1
LOC110529481	-1.02916822504909	XM_021611716.2	receptor-transporting protein 2
LOC110529651	-1.43597953489299	XM_021612055.2	alpha-actinin-2 isoform X1
LOC110529748	-1.84678842154966	XM_021612228.2	guanylate-binding protein 1
LOC110529837	-1.84537742905443	XM_021612426.2	kinesin-like protein KIF26B
LOC110529928	-2.14914675360874	XM_021612603.2	early growth response protein 2b
LOC110530035	-2.31803313639229	XM_021612802.2	regulator of G-protein signaling 5
LOC110530038	1.24837189655233	XM_021612806.2	regulator of G-protein signaling 21
LOC110530061	-1.31780523810158	XM_021612848.2	Y+L amino acid transporter 2, transcript variant X1
LOC110530302	-1.48192850517071	XM_021613225.2	laminin subunit gamma-2
LOC110530382	-1.77939241751315	XM_021613380.2	C-C chemokine receptor type 8
LOC110530443	-1.40479930273689	XM_021613508.2	myosin light chain kinase 2, skeletal/cardiac muscle isoform X1
LOC110530502	1.93395020281461	XM_021613643.2	GREB1-like protein isoform X1
LOC110530669	-1.40858147329341	XM_021613896.2	glutamate decarboxylase 1 isoform X1
LOC110530701	-1.48829007222566	XM_036986358.1	uncharacterized LOC110530701, transcript variant X1
LOC110530786	-1.16404602096235	XM_021614053.2	uncharacterized LOC110530786, transcript variant X1
LOC110530927	-1.16783194043756	XM_021614226.2	S-adenosylmethionine synthase
LOC110531459	-1.8100622010978	XM_021614669.2	plasminogen activator inhibitor 1, transcript variant X1
LOC110531560	-2.04073244234618	XM_036987383.1	leukotriene B4 receptor 1, transcript variant X1
LOC110531622	-1.37953452952356	XM_021614924.2	thioredoxin
LOC110531713	-1.12493290312243	XM_036987539.1	active breakpoint cluster region-related protein-like
LOC110531766	1.0648712963354	XM_036987616.1	bone morphogenetic protein 2-B isoform X1
LOC110531797	-1.7258707769182	XM_021615225.2	perilipin-2 isoform X1
LOC110531805	-1.21402272063838	XM_036988356.1	acyl-CoA desaturase, transcript variant X1
LOC110531980	-1.02528467281508	XM_036987901.1	uncharacterized LOC110531980, transcript variant X1
LOC110532125	1.08073410436238	XM_036988036.1	vacuolar protein sorting-associated protein 13D, transcript variant X1
LOC110532411	1.22656488023584	XM_021616293.2	uncharacterized LOC110532411, transcript variant X1
LOC110532657	-1.01557640600983	XM_021616735.2	LIM domain and actin-binding protein 1 isoform X1
LOC110532935	-1.69817096347995	XM_036987431.1	coagulation factor XIII A chain-like
LOC110533168	-3.16328735943789	XM_036933487.1	UV excision repair protein RAD23 homolog
LOC110533568	-1.09300485514902	XM_021617908.2	uncharacterized LOC110533568, transcript variant X1
LOC110533727	1.04353603011033	XM_021618199.2	misshapen-like kinase 1 isoform X1
LOC110533793	-3.02912342688063	XM_021618312.2	mitochondrial uncoupling protein 2, transcript variant X1
LOC110533969	-1.27792352563757	XM_021618564.2	4F2 cell-surface antigen heavy chain isoform X1
LOC110534076	-2.89342922761611	XM_036962206.1	gamma-aminobutyric acid type B receptor subunit 2
LOC110534116	-1.13568093901917	XM_021618793.2	serine/threonine-protein phosphatase 2B catalytic subunit alpha isoform isoform X1
LOC110534173	-1.16391473850472	XM_021618886.2	arf-GAP with Rho-GAP domain, ANK repeat and PH domain-containing protein 1 isoform X1
LOC110534204	-1.57317067688487	XM_021618924.2	uncharacterized LOC110534204
LOC110534311	-1.16793405075151	XM_021619092.2	TNFAIP3-interacting protein 2
LOC110534351	-1.21398398549491	XM_021619156.2	ecto-ADP-ribosyltransferase 4 isoform X1
LOC110534430	-1.54061920303141	XM_036933552.1	GTPase IMAP family member 7-like, transcript variant X1
LOC110534534	-1.43896979644988	XM_036933655.1	mucin-5AC, transcript variant X1
LOC110534540	-4.72706674501712	XM_021619544.2	claudin-1
LOC110534832	1.15410503100541	XM_036933765.1	LOW QUALITY PROTEIN: pre-mRNA-splicing factor ATP-dependent RNA helicase DHX16-like
LOC110534861	-1.543085935062	XM_036989856.1	ubiquitin carboxyl-terminal hydrolase 2 isoform X1
LOC110534949	-1.6265606479038	XM_036933806.1	dickkopf-related protein 2-like
LOC110535172	-2.16755228888165	XM_021620033.2	peptidase inhibitor 15-A
LOC110535214	-1.23029244014365	XM_021620083.2	myosin-7
LOC110535422	-2.2565960219085	XM_036935106.1	probable G-protein coupled receptor 141, transcript variant X1
LOC110535540	-3.23323175504039	XM_021620599.2	cAMP-responsive element modulator isoform X3
LOC110535689	-1.14894271694288	XM_021620862.2	cysteine dioxygenase type 1
LOC110535839	-1.93102068571052	XM_021621158.2	SH2 domain-containing protein 3C isoform X1
LOC110536401	-3.19725999199604	XM_021622166.2	interleukin-1 beta-like
LOC110536450	-3.17534025672321	XM_021622215.2	C-C motif chemokine 4
LOC110536468	-1.70463932540432	XM_021622239.2	endothelial lipase
LOC110536568	-1.26102036311123	XM_036940238.1	dual specificity protein kinase CLK2 isoform X1
LOC110536971	-2.32589656576996	XM_021622653.2	programmed cell death 1 ligand 1 isoform X1
LOC110537020	-3.04612549393733	XM_021622729.2	C3a anaphylatoxin chemotactic receptor-like
LOC110537202	-3.21457966548696	XM_021623059.2	E3 ubiquitin-protein ligase RNF34
LOC110537206	-1.85635424229394	XM_021623063.2	glutathione hydrolase 5 proenzyme isoform X1
LOC110537254	-1.32915186170222	XM_021623155.2	uncharacterized LOC110537254
LOC110537264	-1.16522170628481	XM_021623177.2	CD209 antigen-like protein A isoform X1
LOC110537588	-1.42117963479582	XM_021623739.2	carcinoembryonic antigen-related cell adhesion molecule 1 isoform X1
LOC110537608	-1.39118449149836	XM_036937566.1	zinc finger and BTB domain-containing protein 16-A isoform X1
LOC110537678	1.27719322725834	XM_021623903.2	smoothelin-like protein 2 isoform X1
LOC110537686	-1.27105779809916	XM_021623915.2	HLA class II histocompatibility antigen, DQ beta 1 chain isoform X1
LOC110537818	1.53292998060127	XM_021624226.2	teneurin-2 isoform X1
LOC110537861	1.0678803150691	XM_036939023.1	deoxyhypusine synthase
LOC110538012	-1.74730288159699	XM_021624535.2	cytokine receptor common subunit beta
LOC110538080	-1.00288375540981	XM_021624651.2	pyruvate dehydrogenase (acetyl-transferring) kinase isozyme 2, mitochondrial
LOC110538084	-1.0382529958255	XM_021624660.2	endoplasmic reticulum membrane sensor NFE2L1
LOC110538152	-1.76481414508653	XM_021624780.2	probable phosphatase phospho1 isoform X1
LOC110538164	-1.70065056255346	XM_021624798.2	telethonin
LOC110538203	-5.23351937644641	XM_021624859.2	complement C1q-like protein 2
LOC110538268	-1.66029705098289	XM_021624985.2	chemokine-like receptor 1
LOC110538275	-1.20998186895269	XM_036938320.1	probable G-protein coupled receptor 146
LOC110538468	-1.55074324150518	XM_021625305.2	CCN family member 1
LOC110538491	-1.77475912561648	XM_021625342.2	C-X-C motif chemokine 2 isoform X3
LOC110538505	-1.66548172061006	XM_021625365.2	phosphoinositide 3-kinase regulatory subunit 5 isoform X2
LOC110538507	1.28178340340409	XM_036938592.1	ubiquitin carboxyl-terminal hydrolase 43
LOC110538574	2.14462076960808	XM_021625471.2	transmembrane protein 220-like
LOC110538736	-1.30430963901209	XM_036941490.1	immunoglobulin superfamily member 6-like isoform X1
LOC110538848	-2.10682069039683	XM_036941839.1	metalloproteinase inhibitor 2
LOC110538862	-1.48888462910353	XM_036939596.1	pentraxin-4
LOC110539186	1.18911173308162	XM_036939644.1	NLR family CARD domain-containing protein 3-like
LOC118936313	-1.46284137975235	XM_021558751.2	uncharacterized LOC118936313, transcript variant X4
LOC118936314	-2.33539004657258	XM_021567133.2	aerolysin-like protein, transcript variant X2
LOC118936357	-3.75289100617036	XM_036984723.1	complement C1q-like protein 2 isoform X1
LOC118936372	-1.5636293648947	XM_021556143.2	uncharacterized LOC118936372, transcript variant X1
LOC118936537	-2.94735062762359	XM_036945208.1	NUAK family SNF1-like kinase 1
LOC118936550	1.42534068204298	XM_036948773.1	beta-1,3-N-acetylglucosaminyltransferase lunatic fringe-like
LOC118936555	-2.00309336705658	XM_036949290.1	heme oxygenase-like
LOC118936582	1.32120168731446	XM_036959591.1	receptor tyrosine-protein kinase erbB-4-like
LOC118936587	2.19789398266677	XM_036960134.1	NADH dehydrogenase [ubiquinone] 1 beta subcomplex subunit 8, mitochondrial-like
LOC118936733	1.22672047748258	XM_036933701.1	broad substrate specificity ATP-binding cassette transporter ABCG2-like
LOC118936826	-2.08281324617592	XM_036934215.1	uncharacterized LOC118936826, transcript variant X1
LOC118936853	-1.48799475902915	XR_005034306.1	uncharacterized LOC118936853
LOC118936864	-1.79326219789449	XR_005034313.1	uncharacterized LOC118936864
LOC118937651	-1.13609090252227	XM_036937281.1	uncharacterized LOC118937651
LOC118937750	-2.00869355864272	XR_005035151.1	uncharacterized LOC118937750
LOC118937839	1.64907640011191	XM_036939572.1	NLR family CARD domain-containing protein 3-like
LOC118937841	-2.2552722809415	XM_036939577.1	NLR family CARD domain-containing protein 3-like
LOC118937846	1.17945603598011	XM_036939588.1	NLR family CARD domain-containing protein 3-like
LOC118937873	1.09003595188713	XM_036939647.1	stonustoxin subunit beta-like
LOC118938202	-1.75337472789744	XM_036940192.1	GRB2-related adapter protein-like
LOC118938245	-1.60868446267382	XR_005035506.1	uncharacterized LOC118938245
LOC118938344	-2.91998292840743	XM_036941832.1	metalloproteinase inhibitor 2-like
LOC118938475	1.32168035249213	XM_036942520.1	NACHT, LRR and PYD domains-containing protein 3-like
LOC118938855	-2.45939641299514	XM_036945362.1	protein FAM111A-like
LOC118939581	-5.37883274480551	XM_036947701.1	complement C3-like
LOC118940023	-1.28992206134775	XM_036948108.1	ethanolamine-phosphate cytidylyltransferase-like
LOC118940027	-1.43660456666991	XM_036948141.1	synaptogyrin-2-like
LOC118940033	1.13008743538887	XM_036948163.1	H-2 class II histocompatibility antigen, A-Q alpha chain-like
LOC118940096	4.03122312702587	XR_005036698.1	uncharacterized LOC118940096
LOC118940334	-1.92103849767894	XM_036949105.1	neutrophil cytosol factor 4-like
LOC118940355	-1.27575371247017	XM_036949329.1	filaggrin-2-like, transcript variant X1
LOC118940481	1.12005486193198	XR_005037025.1	uncharacterized LOC118940481
LOC118941447	-1.39056537387168	XM_036954174.1	C-type lectin domain family 4 member E-like isoform X1
LOC118941508	1.07739899509524	XM_036955276.1	uncharacterized LOC118941508
LOC118942836	-3.90664535381899	XM_036956671.1	protein FAM111A-like
LOC118942864	-2.02435470020364	XM_036956780.1	uncharacterized LOC118942864, transcript variant X1
LOC118942876	-1.68680586598758	XM_036956863.1	fibroleukin-like
LOC118945778	-1.23959558864093	XR_005040865.1	uncharacterized LOC118945778
LOC118946074	-1.07751317600514	XM_036970471.1	probable alpha-ketoglutarate-dependent hypophosphite dioxygenase
LOC118946597	1.07811209798067	XR_005041456.1	18S ribosomal RNA
LOC118947007	-1.09910821649643	XM_036971996.1	dorsal-ventral patterning tolloid-like protein 1 isoform X1
LOC118948226	-1.79911170036463	XM_036973271.1	TBC1 domain family member 5 homolog A-like isoform X1
LOC118957517	-2.6703179574262	XR_005046808.1	5.8S ribosomal RNA
LOC118962321	1.10484182235783	XR_005049684.1	18S ribosomal RNA
LOC118964484	-1.09063832693921	XR_005051555.1	uncharacterized LOC118964484
LOC118964634	-2.2136327789624	XR_005051829.1	uncharacterized LOC118964634
LOC118964677	7.52182941499958	XM_036978602.1	calcium-activated chloride channel regulator 1-like
LOC118964736	-4.13885114079849	XM_036979085.1	P-selectin-like
LOC118964813	-4.11960491547037	XM_036979262.1	myelin-oligodendrocyte glycoprotein-like
LOC118965060	1.00318255701178	XM_036981808.1	paternally-expressed gene 3 protein-like
LOC118965244	-1.90234617826105	XR_005052502.1	uncharacterized LOC118965244
LOC118965310	-1.57524375098538	XR_005052629.1	uncharacterized LOC118965310
LOC118966019	1.03479993694089	XM_036987667.1	activated CDC42 kinase 1-like, transcript variant X1
LOC118966139	-2.00099828510198	XR_005053416.1	uncharacterized LOC118966139
LOC118966645	-3.30929052343561	XM_036989369.1	histidine-rich glycoprotein-like
LOC118966694	1.1034601910243	XM_036989544.1	uncharacterized LOC118966694
LOC118966698	1.00083417252479	XM_036989594.1	E3 ubiquitin-protein ligase RNF43-like
acod1	-4.7046171059562	XM_021578609.2	aconitate decarboxylase 1
adm2a	-1.2656680465779	XM_021577262.2	adrenomedullin 2a
aifm2	-1.0714332769902	NM_001165245.1	apoptosis inducing factor mitochondria associated 2
alpk2	-1.39747000037508	XM_036936847.1	alpha-kinase 2
angptl4	-1.47333988545736	XM_021589830.2	angiopoietin-like 4
ankrd33ba	-1.26749178623285	XM_036935118.1	ankyrin repeat domain 33ba
arpp21	-1.037781926052	XM_036953160.1	cAMP-regulated phosphoprotein 21 isoform X1
atp2a1	-1.16670299787061	XM_036937978.1	ATPase sarcoplasmic/endoplasmic reticulum Ca2+ transporting 1
atp2b1b	-5.14260127278311	XM_021598786.2	ATPase plasma membrane Ca2+ transporting 1b, transcript variant X4
batf	-2.99958929983709	XM_036984599.1	basic leucine zipper transcription factor, ATF-like, transcript variant X1
batf2	-2.73059106857461	XM_021614599.2	basic leucine zipper ATF-like transcription factor 2
bckdk	-1.23568679773425	XM_021617920.2	3-methyl-2-oxobutanoate dehydrogenase [lipoamide] kinase, mitochondrial
bves	-1.31678945794623	XM_021592653.2	blood vessel epicardial substance isoform X1
c4b	-2.11973541726224	NM_001124385.1	complement 4B (Chido blood group)
c5ar	-2.90675582711615	NM_001124467.2	C5a anaphylatoxin chemotactic receptor 1
c6	-1.63343210615008	NM_001124621.1	complement C6
c7b	-3.9145989510981	NM_001124618.1	complement component 7b precursor
ccl19a.1	-4.67424245689671	XM_021605155.2	C-C motif chemokine 19a.1
ccl19a.2	-3.30006080721031	XM_036979293.1	C-C motif chemokine 19a.2
ccnjl	1.2400541733203	XM_021624209.2	cyclin J-like
cd209	-4.69807377581956	NM_001124633.1	CD209 molecule
cd209a	-1.87130872302	NM_001281394.2	CD209 antigen-like protein A
cebpb	-1.74925807590554	NM_001124447.1	CCAAT enhancer binding protein beta
ch25h	-1.59316123032056	XM_021564786.2	cholesterol 25-hydroxylase
chadlb	-1.55710609710596	XM_036960599.1	chondroadherin-like b, transcript variant X1
chi	-1.32986435719716	NM_001124383.1	chitinase precursor
chrng	-1.64789291012965	XM_036986423.1	acetylcholine receptor subunit gamma isoform X1
cidec	-1.77955891291222	XM_021609569.2	cell death activator CIDE-3 isoform X1
col4a3	1.2387097483517	XM_021563185.2	collagen alpha-5(IV) chain
crj1a	1.13955338512126	NM_001160629.1	Crystallin J1A
crlf1a	-1.41897748262335	XM_036952161.1	cytokine receptor-like factor 1a isoform X1
csf3r	-1.12643859437713	NM_001124402.1	colony stimulating factor 3 receptor (granulocyte)
cxcf1b	-3.323849761774	NM_001281352.1	chemokine CXCF1b precursor
cxcl13	-4.03926439899837	NM_001281355.1	chemokine CXCL13 precursor
cxcr3.2	-1.17066193154401	NM_001124625.1	chemokine (C-X-C motif) receptor 3, tandem duplicate 2, transcript variant 1
cyp1c1	2.24843818208186	NM_001185031.1	cytochrome P450, family 1, subfamily C, polypeptide 1
cyp1c3	1.54428778082136	NM_001185033.1	cytochrome P450 family 1 subfamily C polypeptide 3
ddx5	-1.11962242111765	XM_021625375.2	DEAD (Asp-Glu-Ala-Asp) box helicase 5, transcript variant X1
dennd4a	-1.93932649527033	XM_036968559.1	C-myc promoter-binding protein
desi1a	1.58095165716435	XM_021625161.2	desumoylating isopeptidase 1a
esm1	-2.81160724801299	XM_021622597.2	endothelial cell-specific molecule 1
f2r	-1.07622725609012	XM_021621780.2	coagulation factor II (thrombin) receptor
f5	-1.66445316139849	XM_036958701.1	coagulation factor V
f8	-1.45924770406598	XM_021583414.2	coagulation factor VIII isoform X1
fbxo32	-1.17668017666007	NM_001193326.1	F-box only protein 32
fkbp5	-1.91409491487737	XM_021610304.2	FKBP prolyl isomerase 5, transcript variant X2
frrs1a	-2.09041718929873	XM_021613045.2	ferric-chelate reductase 1a
gjb8	-1.2335112358737	XM_021597699.2	gap junction protein beta 8, transcript variant X1
gngt2a	-6.80739941164165	XM_036942619.1	guanine nucleotide binding protein (G protein), gamma transducing activity polypeptide 2a
gpm6aa	4.1797425506493	XM_021561394.2	glycoprotein M6Aa
gpr84	-3.24812453229117	XM_021609929.2	G protein-coupled receptor 84
gs04	-1.61847083629835	NM_001124606.1	glutamine synthetase
has2	-1.35348190375358	XM_036935639.1	hyaluronan synthase 2
havcr1	1.27041876856745	XM_021617561.2	hepatitis A virus cellular receptor 1, transcript variant X1
hcar1-3	-1.21024899746709	XM_021608290.2	hydroxycarboxylic acid receptor 1-3
hce23	-1.06300104281182	NM_001165111.1	high choriolytic enzyme 1 precursor
hsd11b2	-1.01212998730036	NM_001124218.1	corticosteroid 11-beta-dehydrogenase isozyme 2
hspb1	-1.22448963537904	NM_001124592.1	heat shock protein, alpha-crystallin-related, 1
hspb7	-1.21884800001038	XM_021566380.2	heat shock protein beta-7
ifm3	-2.06579971182324	NM_001165249.1	Interferon-induced transmembrane protein 3
iip	-1.42914728673321	NM_001124613.1	interferon inducible protein
iip2	-2.08518522517095	NM_001124369.1	interferon inducible protein 2
il-1rii	-1.8552247728056	NM_001124355.1	interleukin-1 receptor type II precursor
il-8	-2.59885030234689	NM_001124362.1	cxc chemokine-like
il11	-2.87226838132385	NM_001124382.1	interleukin 11
il21r	-1.71134494450003	NM_001124623.1	interleukin 21 receptor
il4r2	-1.02571131916821	NM_001246336.1	IL-4 receptor-2 precursor
insrb	1.0349120450914	XM_036978848.1	insulin receptor b isoform X1
irf8	-1.0639463392256	XM_021607480.2	interferon regulatory factor 8 isoform X1
kcnj2a	-1.28394793309101	XM_021576592.2	inward rectifier potassium channel 2a
kcnk5a	1.06441769807407	XM_021585671.2	potassium channel subfamily K member 5a
kif1aa	1.43159527402944	XM_036978922.1	kinesin family member 1Aa
lcp2b	-1.141191993681	XM_036970392.1	lymphocyte cytosolic protein 2 isoform X1
lect2	-2.76806213234153	NM_001124309.1	LECT2 neutrophil chemotactic factor precursor
lep	-22.1640733814039	NM_001145890.1	leptin precursor
lima1a	-1.01082149195073	XM_021565951.2	LIM domain and actin binding 1a, transcript variant X1
lingo3a	1.91053958106336	XM_021603822.2	leucine rich repeat and Ig domain containing 3a
lt-b2	-2.80803448179433	NM_001124425.1	lymphotoxin beta 2
m17	-2.49894230924585	NM_001195170.1	IL-6 subfamily cytokine M17 precursor
mboat2b	-1.02179055555506	XM_036975606.1	lysophospholipid acyltransferase 2b
mknk1	-1.00033071129736	XM_021624280.2	MAP kinase-interacting serine/threonine-protein kinase 1
mlip	-1.8935442359262	XM_021576478.2	muscular LMNA-interacting protein isoform X1
mmp	-3.33558947827579	NM_001124199.1	matrix metalloproteinase
mmp9	-4.1608921524649	NM_001124370.1	matrix metalloproteinase 9
mos	21.6177124988013	NM_001124684.1	proto-oncogene serine/threonine-protein kinase mos
mt2	-2.0157988374833	XM_021597409.2	metallothionein 2
nadka	-1.16842189810712	XM_021566332.2	NAD kinase a, transcript variant X1
nitr2	1.18133773976814	NM_001124299.1	novel immune-type receptor 2
oca2	-1.4300020693789	XM_036978983.1	oculocutaneous albinism II
pfkfb3	-1.14628527305812	XM_021577313.2	6-phosphofructo-2-kinase/fructose-2,6-biphosphatase 3, transcript variant X1
pim2	-1.06095284056207	XM_021566991.2	Pim-2 proto-oncogene, serine/threonine kinase
plcb3	1.08819291997736	XM_036957709.1	1-phosphatidylinositol 4,5-bisphosphate phosphodiesterase beta-3 isoform X1
prdm1b	-2.10183190804962	XM_021571829.2	PR domain containing 1b, with ZNF domain, transcript variant X1
prickle2b	1.00302672526634	XM_021569614.2	prickle homolog 2b, transcript variant X1
pygl	-1.22353733971487	XM_036955307.1	glycogen phosphorylase, liver form
rasd1	1.27986317989398	XM_021564919.2	dexamethasone-induced Ras-related protein 1
rasgef1bb	-1.15774502311533	XM_036977645.1	RasGEF domain family, member 1Bb, transcript variant X1
rbp2	-1.30784768242353	NM_001124341.1	retinol-binding protein 2 precursor
retreg1	-1.21754424485223	XM_021612610.2	reticulophagy regulator 1 isoform X1
rom1b	-5.71623197816466	XM_036943637.1	retinal outer segment membrane protein 1b
rps6kb1a	-1.10162379595595	XM_021623544.2	ribosomal protein S6 kinase b, polypeptide 1a, transcript variant X1
scpp1	2.57669550660317	XM_021619091.2	secretory calcium-binding phosphoprotein 1
serpine1	-1.15221708879137	XM_021577697.2	plasminogen activator inhibitor 1
sh2d4a	-1.18880774815073	XM_036976753.1	SH2 domain containing 4A, transcript variant X1
shisa9b	1.17214804596483	XM_021557855.2	protein shisa-9B
si:ch211-117l17.6	-3.04465176768443	XM_021599484.2	regulator of G-protein signaling 8
si:ch211-153b23.7	-1.10956779819292	XM_036943325.1	uncharacterized protein si:ch211-153b23.7
si:ch211-171h4.5	-1.94428137977566	XM_021561981.2	sialoadhesin isoform X1
si:ch211-194m7.8	-1.43796370311003	XM_021568771.2	olfactomedin-4
si:ch211-284o19.8	-2.43973524152769	XM_036986223.1	protein lifeguard 1
si:ch73-141c7.1	-1.71415492997554	XM_021624854.2	coenzyme Q-binding protein COQ10 homolog, mitochondrial
si:ch73-347e22.4	1.13632555402483	XM_021571767.2	uncharacterized protein si:ch73-347e22.4 isoform X1
si:ch73-40a2.1	-1.2234676128244	XM_036958173.1	tyrosine-protein kinase receptor TYRO3 isoform X1
si:dkey-195m11.11	-2.82370658316273	XM_021568583.2	uncharacterized protein si:dkey-195m11.11
si:dkey-1d7.3	1.14449568480134	XM_021590817.2	transmembrane protein 132D
si:dkey-1h24.6	1.28739445061416	XM_021571503.2	T-cell-specific surface glycoprotein CD28
si:dkey-220k22.3	-1.62708818654464	XM_021601775.2	uncharacterized protein LOC796870 homolog
si:dkey-32e6.6	-1.07420697280521	XM_036947571.1	extracellular matrix protein 2 isoform X1
si:dkeyp-50b9.1	-2.07179186525731	XM_021568786.2	uncharacterized protein si:dkeyp-50b9.1
slc12a3	1.03542956300193	XM_021570104.2	solute carrier family 12 member 3
slc39a1	-1.32319366427279	NM_001124481.1	solute carrier family 39 member 1
slc6a8	-1.21183725665249	XM_021566996.2	sodium- and chloride-dependent creatine transporter 1
sox8a	-1.57279612772339	XM_021564923.2	SRY-box transcription factor 8a
stat1b	-1.21420067426833	XM_021579195.2	signal transducer and activator of transcription 1b isoform X1
tdh	-1.08103374181892	XM_036976396.1	L-threonine 3-dehydrogenase, mitochondrial
tfa	-2.73692392008273	NM_001124552.1	transferrin-a precursor
tfr1b	-1.40613153315757	XM_036935025.1	transferrin receptor 1b, transcript variant X1
tmem243b	1.18244629437762	XM_036972742.1	transmembrane protein 243, mitochondrial b
tnf-alpha	-1.63567089579386	NM_001124357.1	putative tumour necrosis factor alpha
tnnt1	-1.20135229283688	XM_036938026.1	troponin T, slow skeletal muscle isoform X1
trim3b	-1.75607006335048	XM_036967651.1	tripartite motif containing 3b, transcript variant X1
tsga10	-5.56607098676693	XM_036982655.1	testis specific, 10, transcript variant X1
tubb6	-1.10455071135301	XM_021563081.2	tubulin, beta 6 class V
ubb	-1.04805410171727	XM_021623571.2	polyubiquitin-B isoform X1
vcam1a	-2.31968042514037	XM_021590021.2	vascular cell adhesion molecule 1a
vhll	-1.29410769963221	XM_036956676.1	von Hippel-Lindau disease tumor suppressor isoform X1
xdh	-3.02259313050644	XM_036955272.1	xanthine dehydrogenase, transcript variant X1
ydjc	-1.27379585516858	XM_021605152.2	carbohydrate deacetylase
ypel2a	1.11587251350414	XM_021617875.2	protein yippee-like 1
zgc:112332	-1.34022245258011	XM_021620401.2	retinol dehydrogenase 12
zgc:152863	-1.27066068450601	XM_021582187.2	CCP domain-containing protein, transcript variant X1
zgc:162879	-1.03515457734839	XM_021598800.2	ras and EF-hand domain-containing protein
zmynd12	1.06607861360726	XM_021615908.2	zinc finger MYND domain-containing protein 12 isoform X1
znrf1	-2.13070945441225	XM_021568721.2	E3 ubiquitin-protein ligase znrf1

## Sheet: CCvsIC
GeneID	logFC	transcript_id	product
LOC100135842	-2.69427228320718	XM_021623826.2	heat shock cognate protein 70b
LOC100136149	-1.45395126412323	XM_021562690.2	myosin-7
LOC100136736	-1.35308691428282	NM_001124691.1	tubulin alpha chain, testis-specific
LOC110485250	2.83343085407814	XM_036941685.1	somatostatin receptor type 5, transcript variant X1
LOC110485274	-2.0643804485495	XM_021556335.2	protein amnionless-like
LOC110485345	1.14895641044565	XM_036942329.1	nucleus accumbens-associated protein 1 isoform X1
LOC110485496	1.02524214350128	XM_036948148.1	transcription factor MafG
LOC110485547	-1.57664676426753	XM_036942316.1	sarcalumenin isoform X1
LOC110485574	-1.13142794716648	XM_036949209.1	protein Asterix
LOC110486106	1.0781789974845	XM_021557466.2	GEM-interacting protein isoform X1
LOC110486559	1.11820819424684	XM_021558261.2	annexin A2, transcript variant X1
LOC110486628	-1.72088450620246	XM_036938667.1	uncharacterized LOC110486628
LOC110486629	-1.16538762175949	XM_036941922.1	gastrula zinc finger protein XlCGF57.1 isoform X1
LOC110486721	1.05097034464135	XM_021558518.2	dnaJ homolog subfamily B member 1 isoform X1
LOC110487309	1.12840040237136	XM_036948667.1	zinc finger protein 345, transcript variant X1
LOC110487432	-1.32318543273797	XM_036941873.1	tripartite motif-containing protein 16 isoform X1
LOC110487469	1.2758477018461	XM_021559401.2	NLR family CARD domain-containing protein 3-like isoform X2
LOC110487730	1.16447321300947	XM_036942928.1	vascular endothelial growth factor receptor kdr-like
LOC110487858	1.09147080338346	XM_036971393.1	importin subunit alpha-7
LOC110487913	1.07870725048707	XM_021559831.2	cell division cycle-associated 7-like protein isoform X1
LOC110488062	1.19483087304974	XM_036948947.1	roquin-1 isoform X1
LOC110488232	-4.40323317815334	XM_021560370.2	uncharacterized LOC110488232, transcript variant X1
LOC110488444	1.12388961266886	XM_036970690.1	RNA-binding motif, single-stranded-interacting protein 3 isoform X1
LOC110488532	-1.25409654676065	XM_036942659.1	histone RNA hairpin-binding protein
LOC110489038	-1.00218636319704	XM_036943236.1	coagulation factor VIII isoform X1
LOC110489113	-1.66824799257187	XM_021561683.2	homeobox protein Nkx-2.5
LOC110489401	4.01866490477993	XM_036971421.1	CUB and sushi domain-containing protein 3 isoform X1
LOC110489416	-2.72274762544482	XM_036971446.1	KH domain-containing, RNA-binding, signal transduction-associated protein 3-like isoform X1
LOC110489472	15.4506701470067	XM_021562174.2	leukocyte cell-derived chemotaxin-2
LOC110489653	-1.62910784275206	XM_036948273.1	myelin basic protein isoform X1
LOC110489780	-2.33731300933006	XR_002468620.2	uncharacterized LOC110489780
LOC110489785	-1.49106549926135	XM_021562693.2	myosin-7
LOC110489848	-1.01086777060559	XM_021562792.2	annexin A13
LOC110490099	2.65502558282647	XM_021563261.2	rap1 GTPase-activating protein 2 isoform X1
LOC110490343	-1.10017298430292	XM_036944670.1	coiled-coil domain-containing protein 3
LOC110490416	-1.88622628782153	XM_021563799.2	bcl-2-like protein 13
LOC110490549	-3.21165195933184	XR_002468715.2	uncharacterized LOC110490549, transcript variant X1
LOC110491261	1.37668337914457	XM_036989507.1	von Willebrand factor A domain-containing protein 7, transcript variant X1
LOC110491482	1.12058065191058	XM_021564964.2	thyroid hormone receptor alpha-like isoform X2
LOC110491794	-1.06857883437923	XR_002468900.2	uncharacterized LOC110491794, transcript variant X1
LOC110491863	1.58776628390116	XM_021565684.2	phosphatidylinositol 3,4,5-trisphosphate-dependent Rac exchanger 1 protein, transcript variant X1
LOC110492054	-1.19058955375068	XM_021566031.2	potassium voltage-gated channel subfamily G member 1
LOC110492266	-1.19307478855321	XM_021566439.2	troponin C, slow skeletal and cardiac muscles
LOC110492807	-1.22776593605071	XM_036989505.1	coronin-6, transcript variant X1
LOC110493224	5.34742291276276	XM_036948422.1	inactive dipeptidyl peptidase 10
LOC110493230	1.09426529670737	XM_036950344.1	disco-interacting protein 2 homolog B-A isoform X1
LOC110493314	-1.08834023598155	XM_036948062.1	palmitoleoyl-protein carboxylesterase notum1a
LOC110493494	-1.09758853580942	XM_021567796.2	multidrug resistance-associated protein 1
LOC110493688	-1.85947626834693	XM_021568099.2	uncharacterized protein C17orf67 homolog, transcript variant X1
LOC110493720	1.2902666249335	XM_021568138.2	protocadherin Fat 4
LOC110494139	-1.2723997003698	XM_021568911.2	myosin regulatory light chain 2, ventricular/cardiac muscle isoform
LOC110494173	1.35934487676184	XM_036950249.1	serine/threonine-protein phosphatase 6 regulatory ankyrin repeat subunit C isoform X1
LOC110494466	1.66060707274374	XM_036948431.1	membrane-associated guanylate kinase, WW and PDZ domain-containing protein 3
LOC110494485	-1.27352632494033	XM_021569592.2	protein FAM107B isoform X2
LOC110494493	-1.51165112360938	XM_021569609.2	interferon-induced GTP-binding protein Mx3
LOC110494790	-1.40421234808539	XM_036950903.1	protein phosphatase 1 regulatory subunit 1A isoform X1
LOC110494826	-2.63300315963212	XR_005037109.1	uncharacterized LOC110494826
LOC110494917	-1.06127280633188	XM_036947945.1	zinc finger and SCAN domain-containing protein 12, transcript variant X1
LOC110494948	1.32827509934822	XM_036949139.1	uncharacterized LOC110494948
LOC110495456	3.48734960467314	XM_036951917.1	intermediate filament protein ON3-like isoform X1
LOC110495581	-2.50955202840078	XM_021570905.2	gamma-crystallin B-like
LOC110495706	1.00565960266038	XM_036952127.1	fibronectin type III domain-containing protein 3B, transcript variant X1
LOC110496310	1.29176463580417	XM_021572133.2	uncharacterized LOC110496310
LOC110496592	1.07726774659815	XM_021572574.2	inactive phospholipase C-like protein 2 isoform X1
LOC110496642	-2.66753984614757	XM_036953419.1	syndetin-like
LOC110496830	-5.01055528526086	XR_005037491.1	uncharacterized LOC110496830
LOC110497179	-2.1068219607566	XM_036933850.1	calcium-binding and coiled-coil domain-containing protein 2-like
LOC110497251	1.64824962906559	XM_036954167.1	sodium/potassium-transporting ATPase subunit alpha-1
LOC110497387	-2.6713112691561	XM_021573468.2	scrapie-responsive protein 1
LOC110497421	-2.59915140044036	XM_021573521.2	complexin-1
LOC110497464	1.28910040210377	XM_021573573.2	zinc finger protein 501-like
LOC110498160	1.54801098882479	XM_036955127.1	cathepsin L1
LOC110498632	-1.08310595442481	XM_036954225.1	LOW QUALITY PROTEIN: probable E3 ubiquitin-protein ligase HERC6
LOC110499120	1.16854142809433	XM_036955947.1	unconventional myosin-Id
LOC110499144	-1.79329823763927	XM_021576085.2	chondroadherin, transcript variant X1
LOC110499541	1.20728947470289	XM_036956296.1	ankyrin repeat and fibronectin type-III domain-containing protein 1-like
LOC110499856	1.03790227155699	XM_036957109.1	protein mono-ADP-ribosyltransferase PARP11, transcript variant X1
LOC110499914	-1.16529982995816	XM_021576974.2	angiopoietin-4 isoform X2
LOC110499919	-2.20933341435591	unassigned_transcript_3862	Ig kappa-b4 chain C region-like
LOC110499924	-2.52783370732877	unassigned_transcript_3857	Ig kappa-b4 chain C region-like isoform X1
LOC110499971	-1.30742035792293	XM_021577053.2	serine/threonine-protein kinase 38-like, transcript variant X1
LOC110500287	1.207221172461	XM_021577583.2	bromodomain-containing protein 1
LOC110500318	2.32967353371152	XM_021577623.2	6-phosphofructo-2-kinase/fructose-2,6-bisphosphatase isoform X2
LOC110500822	-1.98199497364879	XM_036960262.1	mucin-5AC
LOC110501321	-1.42390377326951	XM_021578798.2	four and a half LIM domains protein 2, transcript variant X1
LOC110501335	1.05760783855247	XM_036958627.1	POU domain, class 2, transcription factor 1 isoform X1
LOC110501440	-1.71235618981962	XM_021579006.2	acetylcholine receptor subunit alpha
LOC110501524	-2.24677188299723	XM_021579167.2	nuclear receptor subfamily 4 group A member 2
LOC110501777	1.45915015799021	XM_021579600.2	leishmanolysin-like (metallopeptidase M8 family)
LOC110502169	1.03542063368335	XM_036959368.1	dedicator of cytokinesis protein 9 isoform X1
LOC110502521	-1.48745512154751	XM_021580596.2	alpha-actinin-2 isoform X1
LOC110502547	-1.86586264242055	XM_021580665.2	cytochrome P450 26A1
LOC110502564	1.2114315338496	XM_036960784.1	disintegrin and metalloproteinase domain-containing protein 10
LOC110502655	1.32713020721735	XM_021580863.2	tubulin beta chain-like
LOC110503001	1.15986955384414	XM_036960863.1	endothelial PAS domain-containing protein 1 isoform X1
LOC110503083	1.83542435139102	XM_021581436.2	suppressor of cytokine signaling 5
LOC110503264	1.01719866367296	XM_036961645.1	ubiquitin carboxyl-terminal hydrolase 32 isoform X1
LOC110503541	1.35492758889594	XM_021581913.2	E3 ubiquitin-protein ligase CBL
LOC110503567	-1.42801582838744	XM_021581961.2	FXYD domain-containing ion transport regulator 6 isoform X3
LOC110503570	-1.07172222118413	XM_021581964.2	sodium channel subunit beta-4 isoform X1
LOC110504149	1.03782835056665	XM_036974278.1	protein Wnt-6-like
LOC110504406	1.0304437983137	XM_036970536.1	peroxisome proliferator-activated receptor gamma coactivator 1-beta
LOC110504535	1.06802867733686	XM_036969560.1	protocadherin Fat 2
LOC110504717	2.87076615744582	XM_036970056.1	cytochrome P450 4V2, transcript variant X1
LOC110504796	1.08417148197634	XM_036975213.1	diacylglycerol kinase eta isoform X1
LOC110504842	-1.05802043692586	XM_021583689.2	uncharacterized LOC110504842
LOC110505071	1.21026778150239	XM_021584026.2	polycomb group RING finger protein 3 isoform X1
LOC110505176	-3.88751270798121	XM_021584206.2	protein ATP1B4
LOC110505926	1.14071009819564	XM_036962503.1	zinc finger protein 541
LOC110506142	-1.34735584729988	XM_036963847.1	aggrecan core protein isoform X1
LOC110506217	1.78431217933389	XM_036963635.1	transient receptor potential cation channel subfamily M member 5
LOC110506525	1.49036012104808	XM_036964043.1	PH domain leucine-rich repeat-containing protein phosphatase 2
LOC110507114	1.77517541087867	XM_036964988.1	FRAS1-related extracellular matrix protein 2
LOC110507447	-1.46195744646978	XM_021587447.2	sodium channel subunit beta-4 isoform X1
LOC110507549	-1.78291379736231	XR_002471140.2	uncharacterized LOC110507549, transcript variant X2
LOC110507925	1.03072695791977	XM_036964661.1	chloride channel protein 2 isoform X1
LOC110508325	-1.69270636608088	XM_036966147.1	sodium/potassium-transporting ATPase subunit alpha-2
LOC110508401	1.96196164223089	XM_036966779.1	solute carrier family 26 member 6
LOC110508650	-1.3319536552411	XM_021589336.2	brain-specific angiogenesis inhibitor 1-associated protein 2, transcript variant X1
LOC110508900	1.51554616871917	XM_021589798.2	regulator of nonsense transcripts 1 isoform X1
LOC110508907	1.13514976244594	XM_021589808.2	phosphatidylinositol 3-kinase regulatory subunit gamma isoform X1
LOC110509533	1.28076573485203	XM_021590451.2	zinc finger and BTB domain-containing protein 43
LOC110509818	-1.29071688628037	XM_036968207.1	myosin light chain 4-like
LOC110511089	1.38813578248377	XM_036934112.1	NACHT, LRR and PYD domains-containing protein 3-like
LOC110511684	-1.94784243659855	XM_021592497.2	cytosolic non-specific dipeptidase
LOC110512947	-3.45934677671721	XR_005034291.1	uncharacterized LOC110512947, transcript variant X1
LOC110512990	1.38126507519882	XM_036982089.1	protocadherin-17-like isoform X1
LOC110513114	-1.29807732259044	XM_036972218.1	tripartite motif-containing protein 16-like
LOC110514353	-1.16728194219173	XM_036963636.1	nicotinamide riboside kinase 2 isoform X1
LOC110514512	1.16232971400207	XM_036935139.1	lysophosphatidylcholine acyltransferase 1 isoform X1
LOC110515341	-1.98993694613772	XM_036960821.1	gremlin-2-like, transcript variant X1
LOC110515555	2.85112560965991	XM_021594424.2	endonuclease domain-containing 1 protein-like
LOC110517776	1.05805719569071	XM_036972523.1	butyrophilin subfamily 2 member A1
LOC110518371	-2.58922962692119	XM_036973841.1	myelin basic protein isoform X1
LOC110518764	-3.99221229344292	XM_036945400.1	titin-like isoform X1
LOC110518867	1.00270548843625	XM_036981717.1	insulin-like growth factor 1 receptor isoform X1
LOC110519217	2.26002886609591	XM_036963650.1	fibroblast growth factor 7
LOC110519363	-1.33004965100833	XM_036989146.1	alpha-actinin-2
LOC110519864	1.35119545601962	XM_036972586.1	receptor-type tyrosine-protein phosphatase delta-like
LOC110519905	1.7153795173381	XM_021596767.2	NLR family CARD domain-containing protein 3
LOC110520118	-1.47474199008052	XM_036974444.1	obg-like ATPase 1 isoform X1
LOC110520121	-2.06016503515612	XM_021597196.2	acetylcholine receptor subunit alpha isoform X1
LOC110520435	1.28181449857564	XM_021597754.2	immunoglobulin superfamily member 3
LOC110520442	-1.41169624803075	XM_021597762.2	calsequestrin-2
LOC110520443	1.12004530533597	XM_021597764.2	sodium/myo-inositol cotransporter
LOC110520454	1.29013977480201	XM_036975013.1	nectin-3 isoform X1
LOC110520594	1.08645392659628	XM_036975219.1	calcitonin gene-related peptide type 1 receptor, transcript variant X1
LOC110520661	1.43391968009105	XM_021598084.2	insulin-like growth factor 1 receptor
LOC110520909	1.9910926482546	XM_036963852.1	transient receptor potential cation channel subfamily V member 6-like
LOC110521013	-1.54246796712291	XM_036968739.1	sarcoplasmic/endoplasmic reticulum calcium ATPase 1
LOC110521207	1.66021512892405	XM_036968422.1	DNA-binding protein RFX7
LOC110521250	-3.41602159269658	XM_021598696.2	creatine kinase U-type, mitochondrial
LOC110521516	1.1063445508668	XM_036968480.1	nuclear factor 1 C-type isoform X1
LOC110521691	1.37669799595616	XM_021599467.2	serine/threonine-protein kinase Kist
LOC110521708	1.33972446050386	XM_021599500.2	volume-regulated anion channel subunit LRRC8D-like
LOC110521712	1.08105314792322	XM_021599505.2	transforming growth factor beta receptor type 3
LOC110521751	-1.26031185629859	XM_021599590.2	myosin light chain kinase 3 isoform X1
LOC110521980	1.28196907329807	XM_021600004.2	uridine diphosphate glucose pyrophosphatase NUDT14, transcript variant X1
LOC110522116	1.53932496256054	XM_021600240.2	zinc finger protein 292-like
LOC110522323	-5.67335694332702	XM_021600639.2	excitatory amino acid transporter 2 isoform X1
LOC110522497	-2.2934824181382	XM_036976093.1	synaptosomal-associated protein 25-A
LOC110522748	1.27443247606628	XM_036968737.1	plexin-B2-like, transcript variant X1
LOC110522945	1.3609939264379	XM_036977546.1	membrane-associated phosphatidylinositol transfer protein 2 isoform X1
LOC110522954	2.09486735470071	XM_036979045.1	uncharacterized LOC110522954
LOC110524081	-1.0411987163056	XM_036977892.1	ras-related protein Rab-3B
LOC110524149	1.25214691347373	XM_021603530.2	kelch-like protein 26 isoform X1
LOC110524384	1.10637877816163	XM_036978124.1	nuclear factor 1 C-type isoform X1
LOC110524468	-1.44874650035449	XM_021604142.2	kininogen-1, transcript variant X4
LOC110524625	2.81587400973625	XM_036978455.1	KICSTOR complex protein SZT2
LOC110524878	-3.22485665302791	XM_036978902.1	L-selectin
LOC110524924	1.0251070451885	XM_036976559.1	polypyrimidine tract-binding protein 3-like isoform X1
LOC110525062	1.50014129403253	XM_036979195.1	AT-rich interactive domain-containing protein 3A-like isoform X1
LOC110525139	1.18919077008851	XM_036979177.1	mitogen-activated protein kinase 1
LOC110525162	2.15188051542823	XM_036972447.1	small integral membrane protein 18
LOC110525386	1.02868411294583	XM_036979518.1	vacuolar protein sorting-associated protein 13A isoform X1
LOC110525597	1.60798262181374	XR_002473781.2	uncharacterized LOC110525597
LOC110526205	1.03520616574431	XM_036981766.1	uncharacterized LOC110526205
LOC110526288	-1.2138562743892	XM_021607116.2	GTP-binding protein RAD
LOC110526570	1.56345791275982	XM_021607648.2	cytochrome P450 1A1-like
LOC110526959	1.12515947125293	XM_021608132.2	protein phosphatase 1 regulatory subunit 3E-like
LOC110527180	-1.95524130437061	XM_036982045.1	retinoic acid-induced protein 2-like
LOC110527533	-2.83690006515947	XM_021608876.2	protein S100-B
LOC110528056	-1.61072412298969	XM_021609843.2	claudin-19 isoform X1
LOC110528265	-2.2022244927526	XM_021610179.2	neuritin
LOC110528433	-7.04161583862559	XM_021610488.2	inter-alpha-trypsin inhibitor heavy chain H3, transcript variant X1
LOC110528625	-2.59385105529142	XM_036984239.1	uncharacterized LOC110528625
LOC110528987	1.37429487930581	XM_036983674.1	scm-like with four MBT domains protein 1 isoform X1
LOC110529054	1.17736136584621	XM_036984256.1	inositol hexakisphosphate kinase 1, transcript variant X1
LOC110529113	1.06620714928026	XM_021611256.2	E3 ubiquitin-protein ligase NEURL1
LOC110529317	-1.31222611971304	XM_036984667.1	actin, alpha cardiac muscle
LOC110529424	1.05783408278734	XM_021611581.2	transport and Golgi organization protein 1 homolog isoform X1
LOC110529481	-1.17135569199417	XM_021611716.2	receptor-transporting protein 2
LOC110529552	1.13025020650497	XM_021611811.2	lethal(3)malignant brain tumor-like protein 3 isoform X1
LOC110529651	-1.5642768534964	XM_021612055.2	alpha-actinin-2 isoform X1
LOC110529842	1.33499973166522	XM_021612434.2	mitochondrial basic amino acids transporter
LOC110529844	1.14073472800034	XM_021612439.2	heat shock protein HSP 90-alpha
LOC110529845	-1.48333492635821	XM_021612440.2	heat shock protein HSP 90-alpha 1
LOC110530502	1.64160108117933	XM_021613643.2	GREB1-like protein isoform X1
LOC110530643	1.06523387207905	XM_021613860.2	uncharacterized LOC110530643
LOC110530701	-1.51514146794761	XM_036986358.1	uncharacterized LOC110530701, transcript variant X1
LOC110530955	1.07269029644057	XM_036934172.1	protein NLRC3-like
LOC110531046	1.09854567940889	XM_036986656.1	ankyrin repeat domain-containing protein 12 isoform X1
LOC110531426	1.16273309296293	XM_036989246.1	diacylglycerol kinase delta
LOC110532063	1.23892387235896	XM_036967166.1	neurocan core protein-like
LOC110532215	1.23745365077957	XM_021615916.2	zinc finger protein 362-like isoform X1
LOC110532422	-1.90366570013913	XM_036988382.1	protein kinase C and casein kinase substrate in neurons protein 1 isoform X1
LOC110532749	1.29913783712023	XM_021616870.2	LHFPL tetraspan subfamily member 4 protein-like isoform X1
LOC110532878	-3.78571699735225	XM_036989155.1	probable C->U-editing enzyme APOBEC-2
LOC110533168	-3.11575615399322	XM_036933487.1	UV excision repair protein RAD23 homolog
LOC110533727	1.55410456779733	XM_021618199.2	misshapen-like kinase 1 isoform X1
LOC110533793	-1.80828039654494	XM_021618312.2	mitochondrial uncoupling protein 2, transcript variant X1
LOC110534335	1.41412222703688	XM_036933416.1	F-box only protein 41 isoform X1
LOC110534487	-1.46410698331382	XM_036933617.1	neuronal membrane glycoprotein M6-a isoform X1
LOC110534550	1.51552218429356	XM_036954208.1	broad substrate specificity ATP-binding cassette transporter ABCG2, transcript variant X1
LOC110534776	2.66849107753372	XM_021619723.2	T-cell ecto-ADP-ribosyltransferase 1
LOC110535102	1.45723461441045	XM_036936203.1	dedicator of cytokinesis protein 8 isoform X1
LOC110535274	1.10208379800017	XM_021620174.2	activin receptor type-2B
LOC110535458	1.04718993868317	XM_021620464.2	suppressor of cytokine signaling 6-like
LOC110536071	1.1904373327468	XM_036935919.1	membrane-associated phosphatidylinositol transfer protein 2 isoform X1
LOC110536469	1.04504930951511	XM_036936496.1	uncharacterized LOC110536469
LOC110536866	1.08131902054676	XM_036936744.1	polypyrimidine tract-binding protein 3 isoform X1
LOC110536958	1.26300406728626	XM_036936913.1	zinc finger protein 462 isoform X1
LOC110537201	1.15352842506656	XM_021623053.2	lysine-specific demethylase 2B isoform X1
LOC110537252	1.31038103713892	XM_021623148.2	neurofibromin isoform X1
LOC110537344	1.18314639988856	XM_036937320.1	sodium channel subunit beta-4, transcript variant X1
LOC110537367	-1.19808556708672	XM_021623353.2	myelin proteolipid protein-like isoform X1
LOC110537678	1.07763854787414	XM_021623903.2	smoothelin-like protein 2 isoform X1
LOC110537859	1.46596641317795	XM_036938941.1	sterile alpha motif domain-containing protein 9-like
LOC110538574	1.49222624244294	XM_021625471.2	transmembrane protein 220-like
LOC110538734	1.301851842232	XM_021625694.2	interferon-induced protein 44, transcript variant X1
LOC110538792	-1.15979844137813	XM_036942072.1	uncharacterized LOC110538792, transcript variant X1
LOC110539112	2.49745723503686	XR_002475856.2	uncharacterized LOC110539112, transcript variant X1
LOC118936324	1.20027628336501	XM_036973361.1	cdc42 effector protein 4-like, transcript variant X1
LOC118936334	-1.17700782643581	XM_036939241.1	NACHT, LRR and PYD domains-containing protein 3-like isoform X1
LOC118936733	1.4351229514121	XM_036933701.1	broad substrate specificity ATP-binding cassette transporter ABCG2-like
LOC118936809	1.07356292980077	XM_036934173.1	NLR family CARD domain-containing protein 3-like
LOC118936853	-2.0870075058463	XR_005034306.1	uncharacterized LOC118936853
LOC118936911	3.64823672108139	XM_036934565.1	von Willebrand factor A domain-containing protein 7-like
LOC118937351	-1.52407629990711	XR_005034628.1	uncharacterized LOC118937351
LOC118937753	-1.92647042861696	XR_005035155.1	uncharacterized LOC118937753
LOC118937795	1.60385261679278	XM_036939277.1	zinc finger protein OZF-like
LOC118937839	1.79439938404316	XM_036939572.1	NLR family CARD domain-containing protein 3-like
LOC118937841	-2.30233240379138	XM_036939577.1	NLR family CARD domain-containing protein 3-like
LOC118937844	1.03906559579866	XM_036939584.1	NLR family CARD domain-containing protein 3-like
LOC118937846	1.10661675132943	XM_036939588.1	NLR family CARD domain-containing protein 3-like
LOC118938114	1.04058357335174	XM_036939820.1	zinc finger protein 2-like isoform X1
LOC118938166	1.54558042492168	XM_036939958.1	protein NLRC3-like, transcript variant X1
LOC118938314	-1.93629755930991	XR_005035578.1	uncharacterized LOC118938314
LOC118938522	3.13690131764252	XM_036942570.1	uncharacterized LOC118938522
LOC118938831	1.27290485861105	XM_036945007.1	receptor-type tyrosine-protein phosphatase beta-like, transcript variant X1
LOC118938849	-1.75586610064787	XM_036945330.1	ninjurin-2-like
LOC118939594	1.26391884912698	XR_005036627.1	uncharacterized LOC118939594
LOC118940096	4.66345587419365	XR_005036698.1	uncharacterized LOC118940096
LOC118940192	1.10508582663281	XM_036948611.1	zinc finger protein 391-like
LOC118940262	-1.83330619612291	XM_036948926.1	caspase recruitment domain-containing protein 8-like
LOC118940402	4.90446472665996	XR_005036963.1	uncharacterized LOC118940402
LOC118940988	-5.74348003033391	XM_036951060.1	mucin-5AC-like
LOC118941157	1.27935115177807	XR_005037473.1	uncharacterized LOC118941157
LOC118943608	-1.99130546374922	XM_036959287.1	uncharacterized LOC118943608
LOC118944061	1.38032909741399	XM_036961697.1	chloride channel protein 2-like
LOC118944112	1.22909688488246	XM_036962163.1	uncharacterized LOC118944112, transcript variant X1
LOC118946074	-1.3366683092594	XM_036970471.1	probable alpha-ketoglutarate-dependent hypophosphite dioxygenase
LOC118946457	1.04082567402595	XM_036970882.1	uncharacterized LOC118946457, transcript variant X1
LOC118946507	-1.14694624236664	XR_005041381.1	uncharacterized LOC118946507
LOC118946735	-2.72198437254432	XR_005041594.1	5.8S ribosomal RNA
LOC118947114	-4.31725313817902	XR_005041770.1	uncharacterized LOC118947114
LOC118948226	-1.79855251592379	XM_036973271.1	TBC1 domain family member 5 homolog A-like isoform X1
LOC118950582	-2.81839664060846	XR_005042512.1	5.8S ribosomal RNA
LOC118950593	-2.16087072870581	XR_005042523.1	5.8S ribosomal RNA
LOC118950605	-3.52887341445494	XR_005042535.1	5.8S ribosomal RNA
LOC118951565	-2.57963709281605	XR_005042965.1	5.8S ribosomal RNA
LOC118960973	-2.87248891753697	XR_005048842.1	5.8S ribosomal RNA
LOC118961081	2.05842424569097	XM_036974556.1	protein Asterix
LOC118964380	-1.5990619842887	XR_005051430.1	small nucleolar RNA U85
LOC118964813	-3.27538499946498	XM_036979262.1	myelin-oligodendrocyte glycoprotein-like
LOC118965280	1.71918056095415	XR_005052564.1	uncharacterized LOC118965280
LOC118965310	-1.97914767752501	XR_005052629.1	uncharacterized LOC118965310
LOC118965652	-1.70049744080413	XR_005053033.1	small nucleolar RNA SNORA73 family
LOC118966023	1.57704434669336	XM_036987794.1	galectin-related protein-like
LOC118966040	-1.12227270299502	XM_036987922.1	butyrophilin subfamily 2 member A1-like isoform X1
LOC118966139	-2.2062397012763	XR_005053416.1	uncharacterized LOC118966139
LOC118966196	-1.48427752311091	XR_005053462.1	small Cajal body-specific RNA 2
LOC118966645	-3.0018956100937	XM_036989369.1	histidine-rich glycoprotein-like
LOC118966698	1.19487530018662	XM_036989594.1	E3 ubiquitin-protein ligase RNF43-like
abca5	1.47548192849803	XM_021581043.2	ATP-binding cassette, sub-family A (ABC1), member 5
ago2	1.67754282389619	XM_021572622.2	argonaute RISC catalytic component 2, transcript variant X1
ago3b	1.0564946190303	XM_021571761.2	argonaute RISC catalytic component 3b, transcript variant X1
aldocb	-1.521369946053	XM_036967578.1	aldolase C, fructose-bisphosphate, b
amer1	1.23999772104778	XM_021618364.2	APC membrane recruitment protein 1, transcript variant X1
apobec2a	-2.93235502651621	XM_021568742.2	apolipoprotein B mRNA editing enzyme, catalytic polypeptide-like 2a
atp10b	4.60688792978023	XM_036969663.1	ATPase phospholipid transporting 10B
atp2a1	-1.36918704666711	XM_036937978.1	ATPase sarcoplasmic/endoplasmic reticulum Ca2+ transporting 1
bmpr2b	1.02608118708482	XM_036959091.1	bone morphogenetic protein receptor, type II b (serine/threonine kinase)
bves	-1.34238772492802	XM_021592653.2	blood vessel epicardial substance isoform X1
c25h20orf194	1.34325787284013	XM_036962462.1	chromosome 25 C20orf194 homolog
ca12	-2.2994367646252	XM_036968558.1	carbonic anhydrase 12
ccnjl	1.36791506881611	XM_021624209.2	cyclin J-like
chd6	1.22670090482899	XM_021568383.2	chromodomain helicase DNA binding protein 6, transcript variant X1
chrng	-1.71753482865691	XM_036986423.1	acetylcholine receptor subunit gamma isoform X1
col4a3	1.51772986725063	XM_021563185.2	collagen alpha-5(IV) chain
cp	-3.17921941228288	XM_036978795.1	ceruloplasmin
crtc3	1.14680106307567	XM_036964494.1	CREB regulated transcription coactivator 3, transcript variant X1
cyp1c1	2.46429082086996	NM_001185031.1	cytochrome P450, family 1, subfamily C, polypeptide 1
dnajb1b	1.26560826513371	XM_036948969.1	DnaJ heat shock protein family (Hsp40) member B1b
dock8	1.30308703672868	XM_036980087.1	dedicator of cytokinesis 8, transcript variant X1
enpep	-1.6646665626516	XM_021585049.2	glutamyl aminopeptidase isoform X1
epd	-7.78668144373452	NM_001124693.2	ependymin-1 precursor
fbxl3a	1.00155133407489	XM_021578607.2	F-box and leucine-rich repeat protein 3a
gmpr	-1.34562284418886	XM_036953270.1	GMP reductase 1 isoform X1
gngt2a	-7.38448589906019	XM_036942619.1	guanine nucleotide binding protein (G protein), gamma transducing activity polypeptide 2a
hepacamb	-1.67128383114999	XM_021617684.2	hepatic and glial cell adhesion molecule b
hhatlb	-1.46664283583063	XM_036945627.1	hedgehog acyltransferase like, b isoform X1
hsd17b7	-1.00705242913704	XM_021612799.2	3-keto-steroid reductase isoform X1
igfals	-3.08529349165934	XM_021557854.2	insulin-like growth factor binding protein, acid labile subunit
il11ra	1.03788526122338	XM_036936730.1	interleukin 11 receptor, alpha, transcript variant X1
inpp5f	1.46232394693384	XM_021607193.2	inositol polyphosphate-5-phosphatase F
insrb	1.33874191000733	XM_036978848.1	insulin receptor b isoform X1
kl	-3.59694423185512	XM_036989527.1	klotho
lep	-14.2323941968065	NM_001145890.1	leptin precursor
letm1	1.41247040928028	XM_036962609.1	leucine zipper-EF-hand containing transmembrane protein 1, transcript variant X1
lingo4b	-1.03679614455078	XM_021559194.2	leucine rich repeat and Ig domain containing 4b
mast3b	1.06931830904149	XM_021603518.2	microtubule associated serine/threonine kinase 3b, transcript variant X1
meltf	-1.06685322413074	XM_036978825.1	melanotransferrin
mlip	-1.1637919593028	XM_021576478.2	muscular LMNA-interacting protein isoform X1
myt1la	1.21903261073395	XM_036985299.1	myelin transcription factor 1-like, a isoform X1
nbc	1.37711093827468	NM_001124325.1	sodium bicarbonate cotransporter
ogt.1	1.08777445648001	XM_036970145.1	O-linked N-acetylglucosamine (GlcNAc) transferase, tandem duplicate 1, transcript variant X1
om-ii	-7.90635417366039	NM_001124694.2	ependymin-2 precursor
opn9	-1.43886776152657	XM_021623368.2	melanopsin-B
parp14rs3	1.48006231377395	XM_021597347.2	poly(ADP-ribose) polymerase family member 14-related sequence 3, transcript variant X1
pcolce2b	-1.07482955899983	XM_021620477.2	procollagen C-endopeptidase enhancer 2b isoform X1
phf2	1.12404255465034	XM_036951005.1	lysine-specific demethylase phf2
pks1	1.33006384189807	XM_021562748.2	mycocerosic acid synthase
plcb3	1.44767539385779	XM_036957709.1	1-phosphatidylinositol 4,5-bisphosphate phosphodiesterase beta-3 isoform X1
plp	-1.88535984425788	NM_001124701.1	myelin proteolipid protein
plxna2	1.15760140419811	XM_036947019.1	plexin A2
pmepa1	1.02079105785241	XM_021568436.2	prostate transmembrane protein, androgen induced 1, transcript variant X1
pou5f3	1.76120205900296	XM_021590781.2	POU domain, class 5, transcription factor 1
prdm11	1.00303284628179	XM_021565282.2	PR domain containing 11, transcript variant X1
prdm2a	1.24945955091573	XM_036988157.1	PR domain containing 2, with ZNF domain a, transcript variant X1
pthlha	-1.47028989282793	XM_021595182.2	parathyroid hormone-like hormone a, transcript variant X1
rfx1a	1.02747833052742	XM_036941670.1	MHC class II regulatory factor RFX1 isoform X1
s100b	-2.32342582040731	XM_021571442.2	protein S100-B
sgca	-1.47542130845257	XM_021576259.2	alpha-sarcoglycan
si:ch211-169p10.1	1.16420488886139	XM_036989098.1	coiled-coil domain-containing protein 120 isoform X1
si:ch211-214e3.5	1.71358401672416	XM_021565557.2	zinc finger protein 518A, transcript variant X1
si:ch73-347e22.4	1.40357511573622	XM_021571767.2	uncharacterized protein si:ch73-347e22.4 isoform X1
si:dkey-76k16.6	2.5600470299256	XM_021581146.2	glycine N-acyltransferase-like protein isoform X2
snorc	-1.68413439338589	XM_021613127.2	protein SNORC
sox8a	-2.03061753365903	XM_021564923.2	SRY-box transcription factor 8a
synpo2b	-1.51994110590093	XM_021619079.2	synaptopodin 2b, transcript variant X1
syt14a	1.40082312054677	XM_021585678.2	synaptotagmin XIVa, transcript variant X1
tnnt1	-1.29734530333803	XM_036938026.1	troponin T, slow skeletal muscle isoform X1
tnnt2b	-1.36931856577807	XM_021609220.2	troponin T, cardiac muscle isoforms isoform X1
tsga10	-4.79570840282249	XM_036982655.1	testis specific, 10, transcript variant X1
ubb	-1.20960496155418	XM_021623571.2	polyubiquitin-B isoform X1
vhll	-1.22436264341625	XM_036956676.1	von Hippel-Lindau disease tumor suppressor isoform X1
zgc:92380	4.21699596471182	XM_021570724.2	keratin, transcript variant X1
znf148	1.00543414287118	XM_021597521.2	zinc finger protein 148 isoform X1
znf385c	-1.02145054371852	XM_036938244.1	zinc finger protein 385C isoform X1
zzef1	1.43141779280013	XM_021624238.2	zinc finger ZZ-type and EF-hand domain-containing protein 1 isoform X1

## Sheet: CCvsII
GeneID	logFC	transcript_id	product
LOC100135842	-2.83113003433349	XM_021623826.2	heat shock cognate protein 70b
LOC100135997	-1.37037301299955	NM_001124334.1	VHSV-induced protein-5
LOC100136149	-1.60776168835965	XM_021562690.2	myosin-7
LOC100136250	-2.51245138486105	NM_001124514.1	lectin
LOC100136294	1.33768048926878	NM_001124548.1	ferritin H-2
LOC100272218	1.18461261717743	XM_021599800.2	insulin receptor 2
LOC100301642	-2.47967995454231	NM_001160480.1	mannan-binding lectin H2 precursor
LOC100505418	-1.08844314165873	NM_001197214.1	muscle RING finger 2
LOC110485107	1.78222074672368	XM_021556185.2	G-protein coupled receptor family C group 6 member A-like
LOC110485215	-1.66853577842852	XM_036941449.1	uncharacterized LOC110485215, transcript variant X1
LOC110485345	1.14040847208518	XM_036942329.1	nucleus accumbens-associated protein 1 isoform X1
LOC110485395	1.15353640492979	XM_036939997.1	protein GPR108 isoform X1
LOC110485516	1.1789204865305	XM_036948134.1	rano class II histocompatibility antigen, A beta chain isoform X1
LOC110485547	-1.92971576350271	XM_036942316.1	sarcalumenin isoform X1
LOC110485613	2.3007808931578	XM_036948330.1	ligand-dependent corepressor
LOC110485997	4.30381443810596	XM_021557271.2	nucleoplasmin-like protein ANO39
LOC110486106	1.18131080057169	XM_021557466.2	GEM-interacting protein isoform X1
LOC110486289	-1.05534390362384	XM_036940991.1	protein Wnt-9b
LOC110486363	1.60769841814578	XM_021557895.2	cAMP-specific 3',5'-cyclic phosphodiesterase 4B isoform X1
LOC110486385	-1.44726718253449	XM_021557930.2	primary amine oxidase, liver isozyme
LOC110486388	2.16782844315624	XM_021557934.2	transmembrane protein 106B, transcript variant X1
LOC110486390	2.9464438250869	XM_021557939.2	uncharacterized LOC110486390
LOC110486424	-1.15939522401115	XM_021558024.2	interferon-induced very large GTPase 1 isoform X1
LOC110486628	-2.36838594241157	XM_036938667.1	uncharacterized LOC110486628
LOC110486747	-2.28409544611524	unassigned_transcript_1544	Ig mu chain C region membrane-bound form-like isoform X2
LOC110486756	-3.2046431660142	unassigned_transcript_1543	immunoglobulin heavy variable 3-43-like
LOC110486757	-2.77552409826566	unassigned_transcript_1541	Ig heavy chain V region-like
LOC110486871	-1.09224260833793	XM_036941610.1	60S ribosomal protein L3
LOC110486881	-1.44923077162126	XM_036941617.1	28S ribosomal protein S7, mitochondrial
LOC110487069	1.75141728263678	XM_036939174.1	CXADR-like membrane protein
LOC110487111	-1.06471334048038	XM_036939267.1	immunoglobulin lambda-1 light chain-like isoform X1
LOC110487304	1.19751484723349	XM_021559225.2	zinc finger protein 709-like
LOC110487402	1.04190558034957	XM_036942387.1	zinc finger protein 239-like, transcript variant X1
LOC110487405	1.3636925617099	XR_002468228.2	uncharacterized LOC110487405
LOC110487432	-1.57646038115987	XM_036941873.1	tripartite motif-containing protein 16 isoform X1
LOC110487730	1.12403740297311	XM_036942928.1	vascular endothelial growth factor receptor kdr-like
LOC110487858	1.06592242694858	XM_036971393.1	importin subunit alpha-7
LOC110487915	2.90500529398653	XM_021559836.2	cysteine-rich venom protein TEL1
LOC110488062	1.2321346463882	XM_036948947.1	roquin-1 isoform X1
LOC110488147	1.08910949273549	XM_036971216.1	endonuclease/exonuclease/phosphatase family domain-containing protein 1
LOC110488261	1.90318841608464	XM_021560454.2	antithrombin-III, transcript variant X1
LOC110488330	2.22142612741713	XM_021560575.2	zinc finger and BTB domain-containing protein 37 isoform X1
LOC110488352	2.10355815497121	XM_021560572.2	major histocompatibility complex class I-related gene protein isoform X1
LOC110488444	1.21511685303004	XM_036970690.1	RNA-binding motif, single-stranded-interacting protein 3 isoform X1
LOC110488532	-1.59191040554739	XM_036942659.1	histone RNA hairpin-binding protein
LOC110488783	-1.06998241984966	XM_021561165.2	forkhead box protein N2 isoform X1
LOC110489031	3.15762324321252	XM_021561579.2	ribonuclease-like 3
LOC110489039	1.49271776874156	XM_021561589.2	monocarboxylate transporter 8 isoform X1
LOC110489113	-1.91761205418271	XM_021561683.2	homeobox protein Nkx-2.5
LOC110489114	1.88001270782399	XM_036943299.1	stanniocalcin-2-like
LOC110489268	-1.41348079266315	XM_021561942.2	kelch-like protein 31, transcript variant X1
LOC110489300	-1.26687517103244	XM_021562009.2	glyceraldehyde-3-phosphate dehydrogenase
LOC110489381	1.41713859888562	XM_036942553.1	uncharacterized LOC110489381
LOC110489386	2.07411149681215	XM_036971568.1	DNA-binding protein SATB1-like
LOC110489401	4.03432585190396	XM_036971421.1	CUB and sushi domain-containing protein 3 isoform X1
LOC110489468	-1.28755525127185	XM_021562173.2	prolyl 3-hydroxylase 3 isoform X1
LOC110489539	-1.28598278362376	XM_036945691.1	tissue factor
LOC110489574	-1.12589643754729	XM_021562304.2	homogentisate 1,2-dioxygenase
LOC110489687	-2.51295328454077	XM_021562454.2	tripartite motif-containing protein 55 isoform X1
LOC110489780	-2.33324928109636	XR_002468620.2	uncharacterized LOC110489780
LOC110489781	-1.66165266728041	XR_002468621.2	uncharacterized LOC110489781
LOC110489782	-1.22642547654976	XM_021562691.2	myosin-7
LOC110489784	-1.20791751761937	XM_021562692.2	myosin-7
LOC110489785	-1.52044227896015	XM_021562693.2	myosin-7
LOC110489848	-1.25441871799294	XM_021562792.2	annexin A13
LOC110490099	1.55401700040885	XM_021563261.2	rap1 GTPase-activating protein 2 isoform X1
LOC110490251	1.00143289424326	XM_021563526.2	dnaJ homolog subfamily B member 9
LOC110490416	-2.01803553897823	XM_021563799.2	bcl-2-like protein 13
LOC110490535	-1.16877288765856	XM_036944906.1	diphosphoinositol polyphosphate phosphohydrolase 3-beta
LOC110490539	-1.66620583896704	unassigned_transcript_2060	Ig kappa-b4 chain C region-like
LOC110490549	-3.47429451788974	XR_002468715.2	uncharacterized LOC110490549, transcript variant X1
LOC110490855	-3.16702756504762	unassigned_transcript_2056	immunoglobulin kappa variable 4-1-like
LOC110491361	-1.85462146970346	XM_021564745.2	myozenin-1 isoform X1
LOC110491482	1.27601580414722	XM_021564964.2	thyroid hormone receptor alpha-like isoform X2
LOC110491576	1.20373458924009	XM_021565125.2	vesicular glutamate transporter 1
LOC110491633	-1.76165978429682	XM_036946501.1	alpha-1,6-mannosylglycoprotein 6-beta-N-acetylglucosaminyltransferase B, transcript variant X1
LOC110491863	1.88264602758306	XM_021565684.2	phosphatidylinositol 3,4,5-trisphosphate-dependent Rac exchanger 1 protein, transcript variant X1
LOC110491987	1.18343164233386	XM_021565897.2	nuclear receptor subfamily 1 group D member 1
LOC110492054	-1.13629054034538	XM_021566031.2	potassium voltage-gated channel subfamily G member 1
LOC110492113	1.09456523148849	XM_021566142.2	diacylglycerol kinase alpha isoform X1
LOC110492115	-2.08887501612698	XM_021566145.2	nuclear receptor subfamily 4 group A member 1
LOC110492161	-1.1268174069797	XM_021566218.2	leiomodin-3 isoform X2
LOC110492214	-2.00733579805109	XM_021566315.2	UDP-GlcNAc:betaGal beta-1,3-N-acetylglucosaminyltransferase 7
LOC110492266	-1.25045843263797	XM_021566439.2	troponin C, slow skeletal and cardiac muscles
LOC110492612	1.12344772742648	XM_036951766.1	cadherin EGF LAG seven-pass G-type receptor 1
LOC110492676	-1.66197303517365	XM_036945859.1	aerolysin-like protein
LOC110492679	-3.36807127131399	XM_036947719.1	aerolysin-like protein isoform X1
LOC110492680	-2.42158067551529	XM_021567137.2	aerolysin-like protein, transcript variant X1
LOC110492807	-1.41202565526662	XM_036989505.1	coronin-6, transcript variant X1
LOC110492809	1.06196814856433	XM_036955571.1	netrin receptor UNC5B-b-like
LOC110492873	-1.12675029078594	XM_036933481.1	mucin-5AC-like
LOC110492884	2.2892533945243	XM_021567356.2	interleukin-21 receptor
LOC110493224	6.24768109676197	XM_036948422.1	inactive dipeptidyl peptidase 10
LOC110493252	-1.01477279087358	XM_036950621.1	rho GTPase-activating protein 39 isoform X1
LOC110493494	-1.20344059483446	XM_021567796.2	multidrug resistance-associated protein 1
LOC110493664	-1.49464449051682	XM_036949661.1	immunoglobulin kappa light chain isoform X1
LOC110493688	-2.09913975758642	XM_021568099.2	uncharacterized protein C17orf67 homolog, transcript variant X1
LOC110493979	1.37542780036395	XM_036949990.1	ellis-van Creveld syndrome protein
LOC110494091	-3.62264502823476	XM_021568800.2	caveolin-3-like
LOC110494139	-1.48666269260331	XM_021568911.2	myosin regulatory light chain 2, ventricular/cardiac muscle isoform
LOC110494173	1.77994057532578	XM_036950249.1	serine/threonine-protein phosphatase 6 regulatory ankyrin repeat subunit C isoform X1
LOC110494193	1.23195518000008	XM_021569021.2	nck-associated protein 5-like isoform X1
LOC110494291	-3.21904074377558	XR_005037040.1	uncharacterized LOC110494291, transcript variant X1
LOC110494333	1.33007172315177	XM_021569301.2	uncharacterized LOC110494333
LOC110494466	1.17403703309733	XM_036948431.1	membrane-associated guanylate kinase, WW and PDZ domain-containing protein 3
LOC110494493	-1.91854475507258	XM_021569609.2	interferon-induced GTP-binding protein Mx3
LOC110494709	-1.38675754183421	XM_021570003.2	uncharacterized LOC110494709, transcript variant X1
LOC110494711	-3.19255458403365	XM_021570006.2	adenosine receptor A1
LOC110494790	-1.29829563713311	XM_036950903.1	protein phosphatase 1 regulatory subunit 1A isoform X1
LOC110494797	1.43909741897679	XM_021570132.2	NLR family CARD domain-containing protein 3 isoform X1
LOC110494932	-1.15179918663996	XM_021570270.2	active regulator of SIRT1
LOC110494948	1.0259563597797	XM_036949139.1	uncharacterized LOC110494948
LOC110494953	-1.34925184097375	XM_036948177.1	dihydropyridine-sensitive L-type skeletal muscle calcium channel subunit alpha-1 isoform X1
LOC110495013	2.4130037894052	XM_036942288.1	zinc finger protein 501-like isoform X1
LOC110495067	1.0247843804711	XM_036949156.1	beta-1,4-mannosyl-glycoprotein 4-beta-N-acetylglucosaminyltransferase-like
LOC110495170	3.41023744162647	XR_002469391.2	uncharacterized LOC110495170
LOC110495412	-1.50432164437105	XM_036951568.1	vascular endothelial growth factor D, transcript variant X1
LOC110495514	-1.89880109140622	XM_036982158.1	inactive dual specificity phosphatase 27 isoform X1
LOC110495521	-1.02307994768466	XM_036982194.1	transmembrane protein 131 isoform X1
LOC110495706	1.03762741979423	XM_036952127.1	fibronectin type III domain-containing protein 3B, transcript variant X1
LOC110495727	-2.62976630746045	XM_021571116.2	interferon-induced protein 44-like isoform X1
LOC110495855	-4.02304400041254	XM_021571330.2	plakophilin-4 isoform X1
LOC110496016	-1.27493351468877	XM_021571631.2	cellular retinoic acid-binding protein 2
LOC110496082	1.00613959567917	XM_036952544.1	probable ATP-dependent RNA helicase ddx6
LOC110496431	-1.30311950233508	XM_021572330.2	uncharacterized protein KIAA0895 isoform X1
LOC110496468	1.13768358743264	XM_021572399.2	uncharacterized LOC110496468
LOC110496592	1.19238620715651	XM_021572574.2	inactive phospholipase C-like protein 2 isoform X1
LOC110496607	-1.02230817696374	XM_021572598.2	mitogen-activated protein kinase 15 isoform X1
LOC110496609	-1.33588011633288	XM_021572603.2	adenylyl cyclase-associated protein 2, transcript variant X1
LOC110496616	-1.52526757173017	XM_021572612.2	leucine-rich repeat-containing protein 14B
LOC110496642	-3.25558005086227	XM_036953419.1	syndetin-like
LOC110496821	1.04851181395385	XM_036952869.1	mothers against decapentaplegic homolog 4-like isoform X1
LOC110496824	-2.02367130588348	unassigned_transcript_2914	Ig kappa-b4 chain C region-like
LOC110496830	-4.06783904369447	XR_005037491.1	uncharacterized LOC110496830
LOC110496867	-1.68523432590393	XM_036953347.1	DNA-binding protein SATB1
LOC110496985	-1.75213854203091	XM_036951562.1	uncharacterized LOC110496985, transcript variant X1
LOC110497179	-2.36888723503704	XM_036933850.1	calcium-binding and coiled-coil domain-containing protein 2-like
LOC110497251	1.58086049946449	XM_036954167.1	sodium/potassium-transporting ATPase subunit alpha-1
LOC110497342	-1.05607754244738	XM_036933775.1	snRNA-activating protein complex subunit 3
LOC110497344	1.29249273052469	XM_036973413.1	endophilin-A1 isoform X1
LOC110497425	1.37029726718581	XM_036958845.1	probable cation-transporting ATPase 13A3 isoform X1
LOC110497464	1.49140804052409	XM_021573573.2	zinc finger protein 501-like
LOC110497470	-1.96039680588964	XM_021573589.2	N-acyl-aromatic-L-amino acid amidohydrolase (carboxylate-forming) B, transcript variant X1
LOC110497558	-1.38467803265218	XM_021573720.2	protein eva-1 homolog A, transcript variant X5
LOC110497867	-1.85023303804075	XM_021574308.2	ankyrin repeat and SOCS box protein 2 isoform X2
LOC110497999	1.09796393248018	XM_036957209.1	homeodomain-interacting protein kinase 2 isoform X1
LOC110498119	-1.73306643699334	XM_021574714.2	radical S-adenosyl methionine domain-containing protein 2-like
LOC110498285	1.07354269977125	XR_002469814.2	uncharacterized LOC110498285
LOC110498375	2.37857506823883	XM_036954988.1	disks large-associated protein 2-like
LOC110498619	6.26537309958263	XM_036981706.1	isocitrate dehydrogenase [NADP], mitochondrial-like
LOC110498632	-1.55280087139025	XM_036954225.1	LOW QUALITY PROTEIN: probable E3 ubiquitin-protein ligase HERC6
LOC110498638	-1.31622958819071	XM_036954229.1	probable E3 ubiquitin-protein ligase HERC3
LOC110498718	1.45368333125615	XM_036955589.1	calpain-15 isoform X1
LOC110498787	1.23640875952055	XM_036956154.1	neurexin-1a isoform X1
LOC110498951	-1.11349419140424	XM_021575691.2	LIM domain-binding protein 3 isoform X1
LOC110499114	1.26537779010018	XM_021576029.2	thyroid hormone receptor alpha-like
LOC110499120	1.17738924690547	XM_036955947.1	unconventional myosin-Id
LOC110499144	-1.83582780430693	XM_021576085.2	chondroadherin, transcript variant X1
LOC110499345	1.69945770777162	XM_036956204.1	metal transporter CNNM4 isoform X1
LOC110499352	1.06040572852555	XM_021576436.2	ligand-dependent corepressor
LOC110499391	1.16216382709707	XM_021576507.2	CUB and sushi domain-containing protein 1
LOC110499732	1.1748463793925	XM_036956637.1	dual specificity tyrosine-phosphorylation-regulated kinase 2 isoform X1
LOC110499802	-1.27816108291986	XM_036981645.1	ras-related protein Rab-8B
LOC110499824	-1.53219465402943	XM_036972173.1	tripartite motif-containing protein 16
LOC110499840	-1.23461297520012	XM_036945042.1	troponin I, slow skeletal muscle isoform X1
LOC110499844	-1.23012838284597	XM_036957108.1	protein mono-ADP-ribosyltransferase PARP11-like
LOC110499854	-1.07348781674614	XM_036945036.1	sodium- and chloride-dependent GABA transporter 2
LOC110499919	-2.7112614548085	unassigned_transcript_3862	Ig kappa-b4 chain C region-like
LOC110499924	-3.11727767536598	unassigned_transcript_3857	Ig kappa-b4 chain C region-like isoform X1
LOC110499926	-2.81419609644412	unassigned_transcript_3858	Ig kappa-b4 chain C region-like
LOC110499929	-2.11272086319775	unassigned_transcript_3859	Ig kappa-b4 chain C region-like
LOC110500018	-1.91194864534221	unassigned_transcript_3874	Ig lambda chain C region-like
LOC110500020	-2.32031168911888	XR_005038740.1	uncharacterized LOC110500020
LOC110500163	-1.61479335982939	XM_036957506.1	protein Wnt-16
LOC110500218	-1.25487797912628	XM_021577434.2	troponin I, slow skeletal muscle, transcript variant X1
LOC110500533	-1.39104654151427	XM_021577940.2	B-cell receptor-associated protein 29
LOC110500608	-1.26867455622343	XM_021578058.2	myozenin-2, transcript variant X1
LOC110501028	-1.94019011781365	unassigned_transcript_3869	Ig kappa-b4 chain C region-like
LOC110501287	1.06416351301691	XM_021578734.2	caveolae-associated protein 2-like
LOC110501300	1.44633088762428	XM_021578770.2	probable phospholipid-transporting ATPase IH isoform X1
LOC110501321	-1.5585200660694	XM_021578798.2	four and a half LIM domains protein 2, transcript variant X1
LOC110501335	1.39922576595974	XM_036958627.1	POU domain, class 2, transcription factor 1 isoform X1
LOC110501440	-1.66317106753325	XM_021579006.2	acetylcholine receptor subunit alpha
LOC110501777	1.90868359186815	XM_021579600.2	leishmanolysin-like (metallopeptidase M8 family)
LOC110501809	1.35533134633319	XM_036959224.1	adenylate cyclase type 5 isoform X1
LOC110502092	1.29331354099434	XM_036959590.1	receptor tyrosine-protein kinase erbB-4
LOC110502169	1.21927725097638	XM_036959368.1	dedicator of cytokinesis protein 9 isoform X1
LOC110502413	-1.76582648367068	XM_021580436.2	pituitary homeobox 3
LOC110502521	-1.62997007266377	XM_021580596.2	alpha-actinin-2 isoform X1
LOC110502564	1.44403261682462	XM_036960784.1	disintegrin and metalloproteinase domain-containing protein 10
LOC110502577	1.35059116661397	XM_021580723.2	sulfotransferase 6B1
LOC110503001	1.49910699133045	XM_036960863.1	endothelial PAS domain-containing protein 1 isoform X1
LOC110503039	1.00365372681834	XM_036960871.1	integrin alpha-9
LOC110503083	2.3804499745216	XM_021581436.2	suppressor of cytokine signaling 5
LOC110503153	3.52779693743367	XR_005039346.1	uncharacterized LOC110503153
LOC110503243	-2.35665676049213	XM_036961763.1	aldehyde dehydrogenase family 3 member A2 isoform X1
LOC110503264	1.43436841266696	XM_036961645.1	ubiquitin carboxyl-terminal hydrolase 32 isoform X1
LOC110503382	-2.03649715913194	XM_036961639.1	AP-1 complex subunit sigma-3
LOC110503435	1.35553659793378	XM_036962149.1	homeobox protein cut-like 1 isoform X1
LOC110503524	-1.15260992449215	XM_021581879.2	short stature homeobox protein 2-like isoform X2
LOC110503541	1.1503458296207	XM_021581913.2	E3 ubiquitin-protein ligase CBL
LOC110503570	-1.0087574723864	XM_021581964.2	sodium channel subunit beta-4 isoform X1
LOC110503769	-1.49063605117281	XM_036961911.1	A disintegrin and metalloproteinase with thrombospondin motifs 15 isoform X1
LOC110503782	2.23140654131862	XM_021582313.2	alpha-2-macroglobulin isoform X1
LOC110504036	1.64121959125333	XM_021582835.2	ATP-sensitive inward rectifier potassium channel 1-like
LOC110504061	1.05950701153886	XM_036962073.1	neurofibromin isoform X1
LOC110504149	1.072055536314	XM_036974278.1	protein Wnt-6-like
LOC110504236	1.17039885108678	XM_036962571.1	ribosomal protein S6 kinase alpha-5
LOC110504385	1.20220951505322	XM_036969866.1	glutamate receptor 1-like isoform X1
LOC110504406	1.24841739697539	XM_036970536.1	peroxisome proliferator-activated receptor gamma coactivator 1-beta
LOC110504483	1.06325174250661	XR_005041150.1	glutathione peroxidase 3-like
LOC110504596	1.13503337240349	XM_036963842.1	CMP-N-acetylneuraminate-beta-galactosamide-alpha-2,3-sialyltransferase 1 isoform X1
LOC110504660	1.14941653668594	XM_036975086.1	probable phospholipid-transporting ATPase IH isoform X1
LOC110504691	-1.79088791647552	XM_021583462.2	DNA damage-inducible transcript 4-like protein
LOC110504796	1.25760744242266	XM_036975213.1	diacylglycerol kinase eta isoform X1
LOC110504842	-1.25012281674569	XM_021583689.2	uncharacterized LOC110504842
LOC110505071	1.26820548025592	XM_021584026.2	polycomb group RING finger protein 3 isoform X1
LOC110505414	-2.38230028839227	XR_002470755.2	uncharacterized LOC110505414, transcript variant X2
LOC110505429	-1.00011308049649	XM_021584633.2	poly(A) binding protein, cytoplasmic 4 (inducible form)
LOC110505631	-1.05210026031816	XM_021584972.2	sacsin isoform X1
LOC110505926	1.12001791217525	XM_036962503.1	zinc finger protein 541
LOC110506142	-1.91916266762299	XM_036963847.1	aggrecan core protein isoform X1
LOC110506177	1.6514265260244	XM_036981244.1	A disintegrin and metalloproteinase with thrombospondin motifs 17-like isoform X1
LOC110506650	-1.32008349552849	XM_036963621.1	myosin-binding protein C, cardiac-type
LOC110506758	-1.32538937018847	XM_021586604.2	alpha-protein kinase 3 isoform X1
LOC110506785	-1.13198418444629	XM_021586648.2	vicilin-like seed storage protein At2g18540
LOC110506822	1.36470363011933	XM_036981113.1	monoacylglycerol lipase ABHD2, transcript variant X1
LOC110507008	1.34778568485059	XM_036981677.1	titin
LOC110507114	1.80199099597461	XM_036964988.1	FRAS1-related extracellular matrix protein 2
LOC110507161	-1.02583739210185	XM_021587036.2	A disintegrin and metalloproteinase with thrombospondin motifs 15
LOC110507486	5.19860363572414	XM_021587506.2	cytochrome P450 2M1-like
LOC110507549	-1.38696199414058	XR_002471140.2	uncharacterized LOC110507549, transcript variant X2
LOC110507646	1.20337814977438	XM_036965225.1	neurobeachin-like isoform X1
LOC110507746	-2.03634052328784	XM_021587956.2	mitochondrial uncoupling protein 2, transcript variant X1
LOC110507829	1.45355596965185	XM_021588122.2	Down syndrome cell adhesion molecule homolog isoform X1
LOC110507840	-1.1434358253194	XM_021588193.2	gamma-sarcoglycan isoform X1
LOC110508005	-1.59253395594292	XM_021588445.2	secreted frizzled-related protein 2
LOC110508019	1.31868880700198	XM_021588458.2	P2Y purinoceptor 3
LOC110508325	-1.73622369116897	XM_036966147.1	sodium/potassium-transporting ATPase subunit alpha-2
LOC110508401	2.38321292109086	XM_036966779.1	solute carrier family 26 member 6
LOC110508436	1.18240050945912	XM_036966910.1	GRAM domain-containing protein 2A
LOC110508525	-1.42021299850104	XM_021589091.2	flocculation protein FLO11 isoform X1
LOC110508539	-2.25606802217061	XM_021589107.2	CCN family member 1 isoform X1
LOC110508684	2.35191660248495	XM_021589401.2	neuropilin and tolloid-like protein 1
LOC110508695	1.01880211779395	XM_036966323.1	LOW QUALITY PROTEIN: protein canopy-1
LOC110508796	-1.47438507467012	XM_021589624.2	protein SNORC
LOC110508900	1.22888349069021	XM_021589798.2	regulator of nonsense transcripts 1 isoform X1
LOC110508907	1.22424759716862	XM_021589808.2	phosphatidylinositol 3-kinase regulatory subunit gamma isoform X1
LOC110509026	-1.1619968905336	XM_021589967.2	regulator of G-protein signaling 5
LOC110509091	1.21884924983748	XM_036966073.1	nuclear receptor-binding protein 2
LOC110509315	1.09731639921461	XM_036968133.1	disabled homolog 2-interacting protein isoform X1
LOC110509353	-1.51738814870816	XM_036967693.1	RING finger protein 122-like
LOC110509396	-3.27970725039121	XM_036967964.1	barrier-to-autointegration factor-like
LOC110509533	1.33061556933313	XM_021590451.2	zinc finger and BTB domain-containing protein 43
LOC110509535	2.21976044644093	XM_036968247.1	purine-rich element-binding protein gamma-like
LOC110509614	-1.68669809334641	XM_036969155.1	retinol-binding protein 1 isoform X1
LOC110509728	1.13862527132856	XM_036967542.1	breakpoint cluster region protein isoform X1
LOC110509818	-1.45304995984679	XM_036968207.1	myosin light chain 4-like
LOC110509890	2.25174001036177	XM_021591076.2	small conductance calcium-activated potassium channel protein 2-like isoform X2
LOC110509960	1.21491385859911	XM_021591197.2	leucine-rich repeat and fibronectin type-III domain-containing protein 4, transcript variant X1
LOC110510216	-2.31379724616329	XM_021591600.2	claudin-4
LOC110510377	1.0397450648156	XM_036947799.1	CDK5 and ABL1 enzyme substrate 2
LOC110510463	-2.21171996131477	XM_036953928.1	caspase-14 isoform X1
LOC110510468	-2.38039807721997	XM_036973060.1	alpha-2-macroglobulin-like isoform X1
LOC110510486	-1.30313384115367	XM_036979273.1	trichohyalin-like, transcript variant X1
LOC110510488	-1.5848460802489	XM_036979271.1	trichohyalin isoform X1
LOC110510645	1.34844940340903	XM_036973830.1	B9 domain-containing protein 1 isoform X1
LOC110510679	1.56532932044751	XM_036953869.1	GTPase IMAP family member 9-like
LOC110510685	1.10745008520642	XM_036934184.1	uncharacterized LOC110510685
LOC110510910	-1.2945150914005	XM_036960753.1	alpha-actinin-2 isoform X1
LOC110511243	-1.42348485332015	XM_036972170.1	E3 ubiquitin/ISG15 ligase TRIM25, transcript variant X1
LOC110511405	-2.59836931995302	XM_036933994.1	caspase-14
LOC110511879	1.10467734152837	XM_036941941.1	zinc finger protein OZF-like
LOC110512348	1.67714460956025	XM_036960953.1	G-protein coupled receptor 4-like
LOC110512516	-1.23018097727621	XM_021592859.2	zinc-binding protein A33 isoform X1
LOC110512654	1.57271701408423	XM_036939988.1	adhesion G protein-coupled receptor E5, transcript variant X1
LOC110512947	-4.22214253602026	XR_005034291.1	uncharacterized LOC110512947, transcript variant X1
LOC110513174	-1.3119111865204	XM_036981685.1	LOW QUALITY PROTEIN: sodium/hydrogen exchanger 5
LOC110513580	-1.97749885844406	unassigned_transcript_3875	immunoglobulin kappa variable 4-1-like isoform X4
LOC110514020	-1.88082079279913	XM_036954230.1	probable E3 ubiquitin-protein ligase HERC3 isoform X1
LOC110514101	1.09730966742264	XM_036941647.1	trinucleotide repeat-containing gene 6C protein isoform X1
LOC110514204	-1.32747948904737	XM_036971945.1	LIM and calponin homology domains-containing protein 1 isoform X1
LOC110514512	1.12149505593428	XM_036935139.1	lysophosphatidylcholine acyltransferase 1 isoform X1
LOC110514544	1.53337182430767	XM_036948774.1	uncharacterized LOC110514544, transcript variant X1
LOC110514875	-1.28971394016457	XM_036981703.1	annexin A2-A-like, transcript variant X1
LOC110515220	-1.55809315804608	XM_036933965.1	golgin subfamily A member 6-like protein 1
LOC110515341	-2.13631084208633	XM_036960821.1	gremlin-2-like, transcript variant X1
LOC110515424	-1.09965734180458	XM_036971972.1	mediator of RNA polymerase II transcription subunit 28
LOC110515822	1.27168440648032	XM_036973268.1	cdc42 effector protein 4, transcript variant X1
LOC110516389	3.24434682265192	XM_036963868.1	isocitrate dehydrogenase [NADP], mitochondrial
LOC110516409	1.01438690158047	XM_036939197.1	BAH and coiled-coil domain-containing protein 1 isoform X1
LOC110516484	-1.17080204708881	XM_036972027.1	testican-3-like
LOC110516588	1.18706280590395	XM_036963725.1	insulin-like growth factor 1 receptor isoform X1
LOC110516616	1.53244271170325	XM_036981729.1	A-kinase anchor protein 13
LOC110516669	1.22960079350154	XM_036961212.1	mitochondrial glutamate carrier 1
LOC110516810	1.02057779337439	XM_036959867.1	paladin, transcript variant X1
LOC110516889	2.11238653524648	XM_036948302.1	adhesion G protein-coupled receptor E5-like
LOC110516892	1.0285464046811	XM_036939991.1	adhesion G protein-coupled receptor E1 isoform X1
LOC110516947	1.06391723506472	XM_036939278.1	zinc finger protein 2 homolog
LOC110517149	1.25475172963811	XM_036963894.1	A-kinase anchor protein 13 isoform X1
LOC110517699	-1.54604702202626	XM_036972215.1	tripartite motif-containing protein 16
LOC110517776	1.18890352700674	XM_036972523.1	butyrophilin subfamily 2 member A1
LOC110517780	2.32540687726559	XM_036973713.1	butyrophilin subfamily 2 member A1 isoform X1
LOC110518377	2.730840385935	XR_005042093.1	uncharacterized LOC110518377
LOC110518390	2.48151614780438	XM_021596003.2	galanin receptor type 1
LOC110518431	1.62264775373041	XM_036981069.1	fibroblast growth factor 7
LOC110518867	1.00355143171166	XM_036981717.1	insulin-like growth factor 1 receptor isoform X1
LOC110519101	3.49665978221659	XR_005034362.1	uncharacterized LOC110519101
LOC110519217	3.08529320597136	XM_036963650.1	fibroblast growth factor 7
LOC110519363	-1.41676520379365	XM_036989146.1	alpha-actinin-2
LOC110519905	1.56268622689687	XM_021596767.2	NLR family CARD domain-containing protein 3
LOC110519976	-1.06826418427526	XM_036974101.1	E3 ubiquitin-protein ligase TRIM63-like
LOC110520018	1.012936305241	XM_021596975.2	solute carrier family 40 member 1
LOC110520111	1.29058592014672	XM_021597170.2	CMP-N-acetylneuraminate-beta-galactosamide-alpha-2,3-sialyltransferase 2
LOC110520118	-1.62444184721185	XM_036974444.1	obg-like ATPase 1 isoform X1
LOC110520121	-2.20961917047809	XM_021597196.2	acetylcholine receptor subunit alpha isoform X1
LOC110520123	1.90306819895482	XM_036974703.1	protein-glutamine gamma-glutamyltransferase 2
LOC110520366	1.16919325845783	XM_021597626.2	A-kinase anchor protein 11 isoform X1
LOC110520435	1.33532498003309	XM_021597754.2	immunoglobulin superfamily member 3
LOC110520442	-1.24922678269664	XM_021597762.2	calsequestrin-2
LOC110520443	1.12592824325872	XM_021597764.2	sodium/myo-inositol cotransporter
LOC110520454	1.21138968604706	XM_036975013.1	nectin-3 isoform X1
LOC110520594	1.2764273315204	XM_036975219.1	calcitonin gene-related peptide type 1 receptor, transcript variant X1
LOC110520661	1.61958803916561	XM_021598084.2	insulin-like growth factor 1 receptor
LOC110520909	1.93620534249563	XM_036963852.1	transient receptor potential cation channel subfamily V member 6-like
LOC110521013	-1.59602064177338	XM_036968739.1	sarcoplasmic/endoplasmic reticulum calcium ATPase 1
LOC110521023	1.01048817846859	XM_021598459.2	zinc finger protein 33B
LOC110521207	1.75692064835384	XM_036968422.1	DNA-binding protein RFX7
LOC110521516	1.0827124932018	XM_036968480.1	nuclear factor 1 C-type isoform X1
LOC110521532	-1.2994375004817	XM_021599135.2	aquaporin-12
LOC110521646	1.2566218148918	XM_021599337.2	cytoplasmic polyadenylation element-binding protein 2 isoform X1
LOC110521691	1.57224472785927	XM_021599467.2	serine/threonine-protein kinase Kist
LOC110521712	1.31023047514321	XM_021599505.2	transforming growth factor beta receptor type 3
LOC110521751	-1.29537520112636	XM_021599590.2	myosin light chain kinase 3 isoform X1
LOC110521763	-2.34182622785343	XM_021599605.2	dual specificity protein phosphatase 22-B-like isoform X1
LOC110521791	-1.01560199725277	XM_021599658.2	uncharacterized LOC110521791
LOC110521980	1.24823992117182	XM_021600004.2	uridine diphosphate glucose pyrophosphatase NUDT14, transcript variant X1
LOC110522555	-1.36880380074108	XM_036976179.1	MAGUK p55 subfamily member 5-like, transcript variant X1
LOC110522748	1.10085391618114	XM_036968737.1	plexin-B2-like, transcript variant X1
LOC110522945	1.59219215466795	XM_036977546.1	membrane-associated phosphatidylinositol transfer protein 2 isoform X1
LOC110522954	1.876771039842	XM_036979045.1	uncharacterized LOC110522954
LOC110523003	1.48003367044669	XM_036978394.1	platelet-derived growth factor receptor alpha, transcript variant X1
LOC110523064	1.42708707895265	XM_036976548.1	A-kinase anchor protein 2 isoform X1
LOC110523075	1.03852031232433	XM_036976584.1	protein Hook homolog 3 isoform X1
LOC110523078	1.10673863196169	XM_036976567.1	ceramide glucosyltransferase
LOC110523634	1.19746272933953	XM_036977301.1	glutamine synthetase isoform X1
LOC110523871	3.90870755176075	XR_002473503.2	uncharacterized LOC110523871
LOC110524047	-1.14900895657968	XM_021603345.2	galectin-3-binding protein B, transcript variant X1
LOC110524064	2.4774171820806	XR_002473535.2	uncharacterized LOC110524064, transcript variant X1
LOC110524081	-1.05377811434463	XM_036977892.1	ras-related protein Rab-3B
LOC110524384	1.0631076972365	XM_036978124.1	nuclear factor 1 C-type isoform X1
LOC110524468	-2.00470864638783	XM_021604142.2	kininogen-1, transcript variant X4
LOC110524600	1.13258252337958	XM_021604412.2	transforming growth factor beta receptor type 3, transcript variant X2
LOC110524705	-1.89085192397238	XR_002473636.2	uncharacterized LOC110524705
LOC110524761	1.03070797865774	XM_036978694.1	phosphatidylinositol 3-kinase regulatory subunit gamma isoform X1
LOC110524878	-3.19550345695411	XM_036978902.1	L-selectin
LOC110524903	-3.13692081649476	XM_021604865.2	uncharacterized LOC110524903, transcript variant X1
LOC110524920	1.34840535190409	XM_036978963.1	protein XRP2
LOC110524924	1.11373155054115	XM_036976559.1	polypyrimidine tract-binding protein 3-like isoform X1
LOC110525062	1.49466772221314	XM_036979195.1	AT-rich interactive domain-containing protein 3A-like isoform X1
LOC110525139	1.08186934358862	XM_036979177.1	mitogen-activated protein kinase 1
LOC110525185	-1.1768820222075	XR_002473718.2	uncharacterized LOC110525185, transcript variant X1
LOC110525314	1.25837167656626	XM_036979453.1	transmembrane protein 161B
LOC110525320	1.54887407803961	XM_021605344.2	sorting nexin-33-like
LOC110525386	1.10030126595924	XM_036979518.1	vacuolar protein sorting-associated protein 13A isoform X1
LOC110525478	-2.44735601212098	XM_021605609.2	negative elongation factor B isoform X1
LOC110525486	1.5494866970191	XM_021605621.2	protein crumbs homolog 1
LOC110525827	1.32094089505693	XM_021606271.2	solute carrier family 23 member 2 isoform X2
LOC110525953	4.83468223651218	XM_021606482.2	isotocin-neurophysin IT 2, transcript variant X4
LOC110526195	1.11264825847436	XM_021606946.2	activating molecule in BECN1-regulated autophagy protein 1 isoform X1
LOC110526206	1.28558035555057	XM_021606975.2	protein FAM83H isoform X1
LOC110526288	-1.42707590615082	XM_021607116.2	GTP-binding protein RAD
LOC110526307	-1.80520341673223	XM_021607143.2	cadherin-15
LOC110526382	2.13572410545315	XM_036949166.1	ras-related C3 botulinum toxin substrate 2 isoform X1
LOC110526440	1.00336968773123	XM_021607433.2	rab11 family-interacting protein 2
LOC110526570	1.41845962755238	XM_021607648.2	cytochrome P450 1A1-like
LOC110526793	-1.81170860810763	XM_036981443.1	cell surface glycoprotein 1-like
LOC110526849	1.02786393342686	XM_036981697.1	vacuolar protein sorting-associated protein 13C isoform X1
LOC110526959	1.13050865444285	XM_021608132.2	protein phosphatase 1 regulatory subunit 3E-like
LOC110526970	-2.88473529413036	XM_036981010.1	transmembrane protein 266-like
LOC110527208	1.41579407365758	XM_036951370.1	sodium/potassium-transporting ATPase subunit beta-233
LOC110527341	-1.12124224041689	XM_021608554.2	putative potassium channel regulatory protein
LOC110527506	-1.80732296711491	XM_021608820.2	neuroligin-4, X-linked isoform X2
LOC110527626	2.66627235863158	XM_021609028.2	zinc finger protein 239-like
LOC110527641	1.1767334912368	XM_021609046.2	protein TMEPAI isoform X1
LOC110527813	-1.32389768633914	XM_036983285.1	twinfilin-2 isoform X1
LOC110527928	-1.5298277282215	XM_021609558.2	dysbindin isoform X1
LOC110527952	-1.37988694216806	XM_021609596.2	inter-alpha-trypsin inhibitor heavy chain H3
LOC110528083	1.16406732825743	XM_021609880.2	cyclin-dependent kinase inhibitor 1, transcript variant X1
LOC110528186	-1.39310830251935	XM_021610042.2	uncharacterized LOC110528186
LOC110528433	-5.34430843884511	XM_021610488.2	inter-alpha-trypsin inhibitor heavy chain H3, transcript variant X1
LOC110528488	1.73414553763089	XR_002474264.2	uncharacterized LOC110528488
LOC110528588	-1.02990101636039	XM_036984183.1	calcium/calmodulin-dependent 3',5'-cyclic nucleotide phosphodiesterase 1B
LOC110528625	-2.78822344054331	XM_036984239.1	uncharacterized LOC110528625
LOC110528723	-1.02611039875181	XM_036982565.1	striated muscle preferentially expressed protein kinase isoform X1
LOC110528772	-1.31228185789813	XM_036952089.1	TRAF2 and NCK-interacting protein kinase isoform X1
LOC110528947	2.35627789596871	XM_036983177.1	kinesin heavy chain isoform X1
LOC110528987	1.16026179146664	XM_036983674.1	scm-like with four MBT domains protein 1 isoform X1
LOC110529064	1.12160675588946	XM_036984353.1	lysine-specific demethylase phf2 isoform X1
LOC110529113	1.24863976856578	XM_021611256.2	E3 ubiquitin-protein ligase NEURL1
LOC110529424	1.10994848797407	XM_021611581.2	transport and Golgi organization protein 1 homolog isoform X1
LOC110529481	-1.2121043171662	XM_021611716.2	receptor-transporting protein 2
LOC110529529	1.03305745942992	XM_021611779.2	cyclin-dependent kinase 19
LOC110529542	-1.24265107028354	XM_021611798.2	DBH-like monooxygenase protein 1 homolog
LOC110529552	1.10396636210684	XM_021611811.2	lethal(3)malignant brain tumor-like protein 3 isoform X1
LOC110529566	-1.7032689918328	XM_021611929.2	5-hydroxytryptamine receptor 3A
LOC110529651	-1.60711805077961	XM_021612055.2	alpha-actinin-2 isoform X1
LOC110529794	-1.46474348796207	XM_021612328.2	leucine-rich repeat and fibronectin type-III domain-containing protein 2, transcript variant X1
LOC110529842	2.18455178139515	XM_021612434.2	mitochondrial basic amino acids transporter
LOC110529844	1.38257905065638	XM_021612439.2	heat shock protein HSP 90-alpha
LOC110529845	-1.45261205304753	XM_021612440.2	heat shock protein HSP 90-alpha 1
LOC110529858	-1.56458435705437	XM_021612465.2	vascular endothelial growth factor A
LOC110530302	-1.7841677947495	XM_021613225.2	laminin subunit gamma-2
LOC110530432	-1.1691808399405	XM_021613489.2	phosphatase and actin regulator 1 isoform X1
LOC110530496	-1.58760340776416	XM_021613635.2	myosin light chain 1, cardiac muscle
LOC110530502	1.8931856794948	XM_021613643.2	GREB1-like protein isoform X1
LOC110530643	1.18781603201092	XM_021613860.2	uncharacterized LOC110530643
LOC110530652	1.83725175467149	XM_021613869.2	carbonic anhydrase 4-like
LOC110530701	-1.52182965595372	XM_036986358.1	uncharacterized LOC110530701, transcript variant X1
LOC110530783	1.0367716373905	XM_036986889.1	unconventional myosin-IXb
LOC110530979	1.15140818861422	XM_036986854.1	CCN family member 1
LOC110531045	1.14956727364718	XM_036986636.1	activin receptor type-2B
LOC110531046	1.24818256433126	XM_036986656.1	ankyrin repeat domain-containing protein 12 isoform X1
LOC110531203	-6.32677731429816	XM_036989284.1	nephrocystin-4
LOC110531230	1.58564950999251	XM_036988578.1	lysine-specific demethylase 9-like
LOC110531426	1.29957690214847	XM_036989246.1	diacylglycerol kinase delta
LOC110531618	-1.04668447513983	XM_036988084.1	uncharacterized protein KIAA1841-like isoform X1
LOC110531684	2.50772347140033	XM_036987524.1	uncharacterized LOC110531684
LOC110531688	1.14468958996151	XM_036934138.1	alpha-2-macroglobulin receptor-associated protein isoform X1
LOC110531711	-1.6218240655482	XM_036987535.1	calpain-5, transcript variant X1
LOC110531891	1.20080209599509	XR_002474771.2	uncharacterized LOC110531891
LOC110531923	1.10678712953115	XM_021615408.2	uncharacterized LOC110531923, transcript variant X1
LOC110532063	1.4266951492498	XM_036967166.1	neurocan core protein-like
LOC110532125	1.04795093554431	XM_036988036.1	vacuolar protein sorting-associated protein 13D, transcript variant X1
LOC110532143	-1.11152158714679	XM_021615783.2	probable G-protein coupled receptor 173, transcript variant X1
LOC110532152	-1.58030180213442	XM_021615801.2	paired box protein Pax-7 isoform X1
LOC110532215	1.14626986840718	XM_021615916.2	zinc finger protein 362-like isoform X1
LOC110532224	6.17388517793954	XM_036986948.1	balbiani ring protein 3
LOC110532364	1.30950395431406	XM_021616207.2	ATPase family AAA domain-containing protein 3
LOC110532573	-1.04105699274547	XR_002474859.2	uncharacterized LOC110532573
LOC110532640	-1.86778421117107	XM_021616714.2	tubulin alpha-1C chain
LOC110532669	-2.0490311748779	XM_021616759.2	homeobox protein Hox-C9 isoform X2
LOC110532774	1.04636535332745	XM_036988846.1	tumor necrosis factor receptor superfamily member 14, transcript variant X1
LOC110532878	-3.45214393925683	XM_036989155.1	probable C->U-editing enzyme APOBEC-2
LOC110533153	-3.17161251808065	XM_036933429.1	SLAM family member 5 isoform X1
LOC110533168	-3.21938322045012	XM_036933487.1	UV excision repair protein RAD23 homolog
LOC110533427	1.35319056757188	XM_021617616.2	CMP-N-acetylneuraminate-beta-galactosamide-alpha-2,3-sialyltransferase 4 isoform X1
LOC110533727	1.98800924259662	XM_021618199.2	misshapen-like kinase 1 isoform X1
LOC110533757	-1.59352066803879	XR_005036567.1	uncharacterized LOC110533757
LOC110533793	-2.24237243154277	XM_021618312.2	mitochondrial uncoupling protein 2, transcript variant X1
LOC110533906	4.78498731377969	XM_036934765.1	ladderlectin-like
LOC110534026	-3.03307290058856	XM_036937254.1	tenascin isoform X1
LOC110534043	1.03485884932129	XM_036937283.1	uncharacterized LOC110534043, transcript variant X1
LOC110534107	1.14061824183451	XM_021618780.2	zinc finger and BTB domain-containing protein 20, transcript variant X1
LOC110534552	-1.10656405937387	XM_036954205.1	polycystin-2 isoform X1
LOC110534593	1.70740360208186	XM_036954120.1	fibronectin isoform X1
LOC110534596	7.87984108780288	XM_036954119.1	C-type lectin domain family 4 member M-like
LOC110534657	1.16313683479626	XM_021619582.2	zinc finger protein 19-like
LOC110535087	-1.45500270180967	XM_036936030.1	protein unc-45 homolog B isoform X1
LOC110535102	1.45274075150088	XM_036936203.1	dedicator of cytokinesis protein 8 isoform X1
LOC110535214	-1.54660095208777	XM_021620083.2	myosin-7
LOC110535274	1.43262744146767	XM_021620174.2	activin receptor type-2B
LOC110535393	-1.350552581764	XM_021620372.2	eotaxin
LOC110535605	1.1500751327768	XM_036962160.1	INO80 complex subunit C, transcript variant X1
LOC110536071	1.36380712225072	XM_036935919.1	membrane-associated phosphatidylinositol transfer protein 2 isoform X1
LOC110536275	-1.29095327640289	XM_021621976.2	ictacalcin isoform X2
LOC110536484	1.06187332693461	XM_036936523.1	PDZ domain-containing protein 2 isoform X1
LOC110536568	-1.19296840503989	XM_036940238.1	dual specificity protein kinase CLK2 isoform X1
LOC110536792	-1.24567454382212	XM_036936980.1	molybdopterin synthase catalytic subunit-like
LOC110536794	-1.66739023858966	XM_036936998.1	band 4.1-like protein 4 isoform X1
LOC110536795	-2.51804071143079	XM_021622505.2	serine/threonine-protein kinase TNNI3K isoform X1
LOC110536866	1.39133163643116	XM_036936744.1	polypyrimidine tract-binding protein 3 isoform X1
LOC110536958	1.58409885312197	XM_036936913.1	zinc finger protein 462 isoform X1
LOC110537010	-1.48969726579317	XM_021622710.2	chondroitin sulfate N-acetylgalactosaminyltransferase 1
LOC110537194	-1.2122107269703	XM_036944149.1	choline transporter-like protein 5-B isoform X1
LOC110537201	1.19060363353766	XM_021623053.2	lysine-specific demethylase 2B isoform X1
LOC110537202	-1.94302758217909	XM_021623059.2	E3 ubiquitin-protein ligase RNF34
LOC110537233	2.14378210345845	XM_021623120.2	fibroblast growth factor receptor homolog 1-like isoform X2
LOC110537252	1.51807403169521	XM_021623148.2	neurofibromin isoform X1
LOC110537336	1.38301897579553	XM_021623289.2	tubulin polymerization-promoting protein family member 3
LOC110537497	-1.56061492834122	XM_021623573.2	P2X purinoceptor 5
LOC110537607	-1.4641713752502	XM_021623761.2	ubiquitin carboxyl-terminal hydrolase 28 isoform X2
LOC110537608	1.03650196121542	XM_036937566.1	zinc finger and BTB domain-containing protein 16-A isoform X1
LOC110537651	-1.66663040985976	XM_021623857.2	creatine kinase M-type
LOC110537676	1.10062643076878	XM_021623902.2	adapter molecule crk
LOC110537678	1.49962958461117	XM_021623903.2	smoothelin-like protein 2 isoform X1
LOC110537769	1.07499043160358	XM_021624140.2	glucocorticoid receptor-like isoform X2
LOC110538122	1.2622709181481	XM_021624723.2	U3 small nucleolar RNA-associated protein 18 homolog
LOC110538468	-1.43500655961029	XM_021625305.2	CCN family member 1
LOC110538555	-1.21376828915819	XM_036941716.1	nuclear GTPase SLIP-GC isoform X1
LOC110538570	-1.94711267590254	XM_021625462.2	protein shisa-6 isoform X1
LOC110538706	-3.56813981513163	unassigned_transcript_1493	Ig heavy chain V region PJ14-like
LOC110538747	1.11665065840497	XM_036943091.1	rho GTPase-activating protein 33 isoform X1
LOC110538862	-1.39761841815459	XM_036939596.1	pentraxin-4
LOC110539023	1.08601641276926	XM_036941480.1	C-Jun-amino-terminal kinase-interacting protein 4 isoform X1
LOC110539127	1.15613920124033	XM_021626097.2	probetacellulin
LOC110539186	1.23859304427394	XM_036939644.1	NLR family CARD domain-containing protein 3-like
LOC118936306	1.10071334106685	XM_021566766.2	cytosolic sulfotransferase 3-like, transcript variant X1
LOC118936324	1.30484367299633	XM_036973361.1	cdc42 effector protein 4-like, transcript variant X1
LOC118936439	2.46378721471629	XM_036987398.1	basement membrane-specific heparan sulfate proteoglycan core protein-like isoform X1
LOC118936574	1.56999427966282	XM_036956793.1	uncharacterized LOC118936574, transcript variant X1
LOC118936582	1.55154388560984	XM_036959591.1	receptor tyrosine-protein kinase erbB-4-like
LOC118936681	4.66194341968326	XR_005052964.1	uncharacterized LOC118936681
LOC118936733	1.58738416920904	XM_036933701.1	broad substrate specificity ATP-binding cassette transporter ABCG2-like
LOC118936853	-2.117025511818	XR_005034306.1	uncharacterized LOC118936853
LOC118937314	-3.71229755953238	XR_005034560.1	uncharacterized LOC118937314
LOC118937315	-2.04649716047323	XM_036934866.1	uncharacterized protein C10orf62 homolog
LOC118937318	2.86955985629953	XR_005034577.1	uncharacterized LOC118937318
LOC118937656	2.43355347674891	XR_005034943.1	uncharacterized LOC118937656
LOC118937745	1.67730666290024	XM_036938437.1	pleckstrin homology domain-containing family O member 1-like
LOC118937747	1.63225224625455	XR_005035146.1	uncharacterized LOC118937747
LOC118937750	-2.51834164649326	XR_005035151.1	uncharacterized LOC118937750
LOC118937760	-3.08308404438893	unassigned_transcript_1492	Ig heavy chain V region 914-like
LOC118937846	1.06178874113116	XM_036939588.1	NLR family CARD domain-containing protein 3-like
LOC118937864	1.7617911475821	XM_036939643.1	NLR family CARD domain-containing protein 3-like
LOC118937873	1.22403620675021	XM_036939647.1	stonustoxin subunit beta-like
LOC118938091	-2.70475285795772	unassigned_transcript_1547	Ig heavy chain V region 6.96-like
LOC118938114	1.43477189713971	XM_036939820.1	zinc finger protein 2-like isoform X1
LOC118938122	1.13013937692874	XM_036939829.1	zinc finger protein 883-like
LOC118938185	1.56231170854775	XM_036940120.1	sialoadhesin-like
LOC118938191	-1.61069962508073	XM_036940142.1	B-cell receptor CD22-like
LOC118938311	1.02556703959685	XM_036941284.1	uncharacterized LOC118938311
LOC118938339	1.59588694059549	XM_036941772.1	carcinoembryonic antigen-related cell adhesion molecule 5-like
LOC118938475	1.10286406983767	XM_036942520.1	NACHT, LRR and PYD domains-containing protein 3-like
LOC118938497	1.50842902730431	XM_036942536.1	gastrula zinc finger protein XlCGF17.1-like
LOC118938510	1.35043749152266	XM_036942550.1	zinc finger protein 2 homolog
LOC118938692	-2.42628310212496	XM_036942768.1	dedicator of cytokinesis protein 2-like
LOC118938794	7.21709803203057	XR_005036082.1	uncharacterized LOC118938794
LOC118938829	1.2436667294884	XM_036944995.1	rab-3A-interacting protein-like isoform X1
LOC118938831	1.43796488462238	XM_036945007.1	receptor-type tyrosine-protein phosphatase beta-like, transcript variant X1
LOC118938848	1.4102368140954	XR_005036229.1	uncharacterized LOC118938848
LOC118938849	-1.55822534232859	XM_036945330.1	ninjurin-2-like
LOC118938864	1.21300006861032	XM_036945435.1	transmembrane protein 121B-like
LOC118939578	4.60758390473893	XR_005036612.1	uncharacterized LOC118939578
LOC118939594	1.08883438239645	XR_005036627.1	uncharacterized LOC118939594
LOC118940096	3.65734886081201	XR_005036698.1	uncharacterized LOC118940096
LOC118940192	1.32828960410209	XM_036948611.1	zinc finger protein 391-like
LOC118940261	1.5859508178271	XM_036948911.1	tripartite motif-containing protein 35-like isoform X1
LOC118940262	-1.92514767880135	XM_036948926.1	caspase recruitment domain-containing protein 8-like
LOC118940278	-1.00616591705399	XM_036948964.1	histone chaperone asf1b-B-like
LOC118940338	1.75944263299192	XM_036949153.1	zinc finger protein 664-like
LOC118940347	1.34021559935227	XM_036949196.1	nucleus accumbens-associated protein 1-like isoform X1
LOC118940400	3.2452706136763	XR_005036961.1	uncharacterized LOC118940400
LOC118940401	3.39590428818025	XR_005036962.1	uncharacterized LOC118940401
LOC118940481	1.01426332129996	XR_005037025.1	uncharacterized LOC118940481
LOC118940988	-5.5040022617729	XM_036951060.1	mucin-5AC-like
LOC118941157	1.2987178110478	XR_005037473.1	uncharacterized LOC118941157
LOC118941410	-1.21784148263758	XM_036953919.1	cysteine-rich protein 1-like isoform X1
LOC118941453	-2.91733066243475	XM_036954234.1	probable E3 ubiquitin-protein ligase HERC6
LOC118941498	2.66668713950996	XR_005037803.1	uncharacterized LOC118941498
LOC118941508	1.10329648478553	XM_036955276.1	uncharacterized LOC118941508
LOC118942063	1.83841847799623	XR_005037983.1	uncharacterized LOC118942063
LOC118942866	-3.88624230448031	XM_036956805.1	transmembrane protein 178B
LOC118942898	-1.74436800629567	unassigned_transcript_3864	Ig kappa-b4 chain C region-like isoform X2
LOC118942900	-3.22966136757603	unassigned_transcript_3851	Ig kappa-b4 chain C region-like
LOC118943580	1.0535962250853	XM_036958930.1	small membrane A-kinase anchor protein-like, transcript variant X1
LOC118944006	4.13763772682638	XM_036961094.1	coatomer subunit beta'-like
LOC118944061	1.12656593630419	XM_036961697.1	chloride channel protein 2-like
LOC118944170	2.02733337444255	XR_005039482.1	small nucleolar RNA SNORA13
LOC118944767	-2.07053472068102	XR_005040061.1	uncharacterized LOC118944767
LOC118945976	1.05005976276204	XR_005041130.1	uncharacterized LOC118945976
LOC118946074	-1.38920955010017	XM_036970471.1	probable alpha-ketoglutarate-dependent hypophosphite dioxygenase
LOC118946457	1.01708723358251	XM_036970882.1	uncharacterized LOC118946457, transcript variant X1
LOC118946765	2.10329119444811	XM_036971882.1	WAS/WASL-interacting protein family member 2-like isoform X1
LOC118947078	-1.04370773411152	XM_036972152.1	tripartite motif-containing protein 16-like
LOC118947080	-1.70616229690802	XM_036972198.1	E3 ubiquitin/ISG15 ligase TRIM25-like, transcript variant X1
LOC118947114	-3.54933597637968	XR_005041770.1	uncharacterized LOC118947114
LOC118947600	-2.88524179310175	XM_036972527.1	zinc finger protein 135-like
LOC118948726	1.12229793667387	XR_005042202.1	uncharacterized LOC118948726, transcript variant X1
LOC118948978	-1.00121144333199	XM_036973602.1	adhesion G protein-coupled receptor L3-like isoform X1
LOC118949597	1.03572447696107	XR_005042260.1	18S ribosomal RNA
LOC118950587	1.0711555313927	XR_005042517.1	18S ribosomal RNA
LOC118962321	1.25287143636149	XR_005049684.1	18S ribosomal RNA
LOC118964311	1.14364853414694	XM_036974928.1	uncharacterized LOC118964311, transcript variant X1
LOC118964558	-1.42287438279843	XR_005051635.1	uncharacterized LOC118964558
LOC118964807	1.67217925776725	XR_005051985.1	uncharacterized LOC118964807
LOC118964813	-3.78164860591095	XM_036979262.1	myelin-oligodendrocyte glycoprotein-like
LOC118964938	1.60095883980077	XM_036981136.1	CREB-regulated transcription coactivator 3-like isoform X1
LOC118965054	-1.02434950848629	XM_036981796.1	histidine-rich protein PFHRP-II-like
LOC118965344	-2.09193774305462	unassigned_transcript_292	Ig lambda-2 chain C region-like
LOC118965509	1.51856380271054	XM_036985340.1	platelet-activating factor acetylhydrolase-like
LOC118965563	5.49982435391168	XM_036986498.1	uncharacterized LOC118965563, transcript variant X1
LOC118965578	1.29841428604403	XM_036986637.1	uncharacterized LOC118965578, transcript variant X1
LOC118966051	1.98117655464303	XR_005053253.1	uncharacterized LOC118966051
LOC118966061	-1.6306867139784	XR_005053266.1	uncharacterized LOC118966061, transcript variant X1
LOC118966133	5.88214704739761	XR_005053411.1	uncharacterized LOC118966133
LOC118966139	-1.91380218016436	XR_005053416.1	uncharacterized LOC118966139
LOC118966645	-3.3802348102589	XM_036989369.1	histidine-rich glycoprotein-like
LOC118966698	1.35309465885991	XM_036989594.1	E3 ubiquitin-protein ligase RNF43-like
LOC118966703	1.39599606418864	XM_036989610.1	calcium/calmodulin-dependent protein kinase kinase 1-like isoform X1
abca5	1.85756375801636	XM_021581043.2	ATP-binding cassette, sub-family A (ABC1), member 5
ago2	1.96273378906178	XM_021572622.2	argonaute RISC catalytic component 2, transcript variant X1
ago3b	1.05381991432702	XM_021571761.2	argonaute RISC catalytic component 3b, transcript variant X1
aldh1l2	-1.08373856412875	XM_036944604.1	aldehyde dehydrogenase 1 family, member L2
alpi.1	1.86185593239541	XM_036985429.1	alkaline phosphatase, intestinal, tandem duplicate 1
ankrd33ba	-1.39535926122451	XM_036935118.1	ankyrin repeat domain 33ba
apobec2a	-2.04714874057783	XM_021568742.2	apolipoprotein B mRNA editing enzyme, catalytic polypeptide-like 2a
aqp10b	1.51853617498183	XM_021595565.2	aquaporin 10b, transcript variant X2
arpp21	-1.0754824344203	XM_036953160.1	cAMP-regulated phosphoprotein 21 isoform X1
asphd2	2.36379049719835	XM_036935753.1	aspartate beta-hydroxylase domain containing 2, transcript variant X1
atp13a3	1.3840939340836	XM_021603568.2	ATPase 13A3, transcript variant X1
atp2a1	-1.40951265701804	XM_036937978.1	ATPase sarcoplasmic/endoplasmic reticulum Ca2+ transporting 1
atp2b1b	-4.17364632766353	XM_021598786.2	ATPase plasma membrane Ca2+ transporting 1b, transcript variant X4
bicdl1	4.34599172874818	XM_021621285.2	BICD family like cargo adaptor 1, transcript variant X1
bmpr2b	1.08675824339872	XM_036959091.1	bone morphogenetic protein receptor, type II b (serine/threonine kinase)
bves	-1.37147866074012	XM_021592653.2	blood vessel epicardial substance isoform X1
c13h17orf67	-1.38458949146859	XM_021557237.2	chromosome 13 C17orf67 homolog
c25h20orf194	1.10079280332081	XM_036962462.1	chromosome 25 C20orf194 homolog
ca12	-2.67665035027115	XM_036968558.1	carbonic anhydrase 12
ca9	-2.5061004066494	XM_036976726.1	carbonic anhydrase 14 isoform X1
cand2	-1.05205612158396	XM_036950927.1	cullin-associated and neddylation-dissociated 2 (putative), transcript variant X1
ccdc13	1.04591744067788	XM_021589166.2	coiled-coil domain containing 13
ccnjl	1.42766848003518	XM_021624209.2	cyclin J-like
cfb	-1.40558449615167	XM_036933232.1	complement factor B
chadlb	-1.9349302782422	XM_036960599.1	chondroadherin-like b, transcript variant X1
chd6	1.48572526501521	XM_021568383.2	chromodomain helicase DNA binding protein 6, transcript variant X1
chrng	-1.87775018069902	XM_036986423.1	acetylcholine receptor subunit gamma isoform X1
cidec	-1.45465018707313	XM_021609569.2	cell death activator CIDE-3 isoform X1
clu	-1.3013101734111	XM_021600461.2	clusterin
cmpk2	-1.04756349569955	XM_021584478.2	cytidine monophosphate (UMP-CMP) kinase 2, mitochondrial
col4a3	1.85252909122201	XM_021563185.2	collagen alpha-5(IV) chain
crabp2b	-2.3603539586119	XM_021560664.2	cellular retinoic acid binding protein 2, b
crhr1	1.22012478102779	XM_021624572.2	corticotropin releasing hormone receptor 1
crtc3	1.31399141509217	XM_036964494.1	CREB regulated transcription coactivator 3, transcript variant X1
cttnbp2nlb	1.0456579517018	XM_036947562.1	CTTNBP2 N-terminal like b
cxcf1b	-1.88019077251442	NM_001281352.1	chemokine CXCF1b precursor
cyp1a3	1.06201503973863	NM_001124754.1	cytochrome P450 1A3
cyp1b1	1.09942232447228	NM_001174149.1	cytochrome P450, family 1, subfamily B, polypeptide 1
cyp1c1	2.63353421971612	NM_001185031.1	cytochrome P450, family 1, subfamily C, polypeptide 1
dock8	1.4035173267474	XM_036980087.1	dedicator of cytokinesis 8, transcript variant X1
dok3	1.03455796444299	XM_036943547.1	docking protein 3
dtna	-1.1672860485808	XM_036966265.1	dystrobrevin alpha isoform X1
eef2kmt	-1.28715337261154	XM_036939381.1	eukaryotic elongation factor 2 lysine methyltransferase
elovl5	1.82149236591819	XM_036956241.1	elongation of very long chain fatty acids protein 5
enpep	-2.00874568087118	XM_021585049.2	glutamyl aminopeptidase isoform X1
erich3	1.43160070485676	XM_021603359.2	glutamate-rich 3
esr2a	-1.58665151581795	NM_001124753.1	estrogen receptor 2a
fabp2	-1.85692880550301	XM_021619074.2	fatty acid binding protein 2, intestinal
fbxl3a	1.01303527693745	XM_021578607.2	F-box and leucine-rich repeat protein 3a
foxo1a	1.00234244511803	XM_036965061.1	forkhead box O1 a
gamt	-1.14858293546944	XM_021603553.2	guanidinoacetate N-methyltransferase
gfpt2	-1.17725638091453	XM_036967854.1	glutamine--fructose-6-phosphate aminotransferase [isomerizing] 2
ggctb	2.63159884011357	XM_021626147.2	gamma-glutamylcyclotransferase b
gngt2a	-7.4529969652886	XM_036942619.1	guanine nucleotide binding protein (G protein), gamma transducing activity polypeptide 2a
gp91phox	1.88582294281371	NM_001171859.1	NADPH oxidase 1
gpm6aa	4.22467498253896	XM_021561394.2	glycoprotein M6Aa
hhatlb	-1.46254441883274	XM_036945627.1	hedgehog acyltransferase like, b isoform X1
hspb1	-1.29573553140485	NM_001124592.1	heat shock protein, alpha-crystallin-related, 1
hspb2	-1.69464907007044	XM_036968194.1	heat shock protein, alpha-crystallin-related, b2
ifn5	-1.93161929633042	NM_001159339.1	type I interferon 5 precursor
igfals	-2.89761491399067	XM_021557854.2	insulin-like growth factor binding protein, acid labile subunit
il11ra	1.18326681155818	XM_036936730.1	interleukin 11 receptor, alpha, transcript variant X1
impg1b	6.77113732469356	XM_036962256.1	interphotoreceptor matrix proteoglycan 1b
inpp5f	1.58068030371314	XM_021607193.2	inositol polyphosphate-5-phosphatase F
insrb	1.73820020978658	XM_036978848.1	insulin receptor b isoform X1
kcnj2a	-1.05230609675765	XM_021576592.2	inward rectifier potassium channel 2a
kirrel1b	1.18126374438207	XM_036986492.1	kin of IRRE-like protein 1 isoform X1
klhl40a	-1.28259238926822	XM_021614116.2	kelch-like family member 40a, transcript variant X1
ky	-1.29583838216234	XM_021561529.2	hillarin isoform X1
lep	-17.6819376427788	NM_001145890.1	leptin precursor
letm1	1.667866697037	XM_036962609.1	leucine zipper-EF-hand containing transmembrane protein 1, transcript variant X1
lrrc69	3.47438437146397	XM_036953639.1	leucine rich repeat containing 69, transcript variant X1
mast3b	1.43958015524938	XM_021603518.2	microtubule associated serine/threonine kinase 3b, transcript variant X1
meltf	-1.10565050851324	XM_036978825.1	melanotransferrin
mgaa	1.00438105753383	XM_021573924.2	MAX dimerization protein MGA a isoform X1
mlip	-1.30686640160953	XM_021576478.2	muscular LMNA-interacting protein isoform X1
mos	20.691867321168	NM_001124684.1	proto-oncogene serine/threonine-protein kinase mos
mrps33	1.62468337028445	NM_001171863.1	28S ribosomal protein S33, mitochondrial
myl13	-1.68828348760559	XM_021589161.2	myosin light chain 1, cardiac muscle
myom1b	-1.21733621073209	XM_021562950.2	myomesin 1b, transcript variant X1
myom3	-1.21852307062772	XM_021595286.2	myomesin 3, transcript variant X1
myoz2b	-1.33122448490369	XM_021619075.2	myozenin 2b, transcript variant X1
nadkb	1.15316378455495	XM_036986517.1	NAD kinase b isoform X1
nbc	1.13076188187519	NM_001124325.1	sodium bicarbonate cotransporter
nt5c1aa	-1.49501259868154	XM_036953600.1	5'-nucleotidase, cytosolic IAa isoform X1
nudt12	1.03941490071311	XM_021606769.2	nudix (nucleoside diphosphate linked moiety X)-type motif 12, transcript variant X1
oca2	-1.68851959455036	XM_036978983.1	oculocutaneous albinism II
ogt.1	1.00331058594283	XM_036970145.1	O-linked N-acetylglucosamine (GlcNAc) transferase, tandem duplicate 1, transcript variant X1
parp14rs3	1.46722277838314	XM_021597347.2	poly(ADP-ribose) polymerase family member 14-related sequence 3, transcript variant X1
pcolce2b	-1.13738128860675	XM_021620477.2	procollagen C-endopeptidase enhancer 2b isoform X1
pcp4b	-1.2876869125725	XM_021588126.2	calmodulin regulator protein PCP4
pgm5	-1.11178031018247	XM_021606441.2	phosphoglucomutase 5
phf2	1.15468990236794	XM_036951005.1	lysine-specific demethylase phf2
pi15b	-1.57949780171662	XM_021613350.2	peptidase inhibitor 15b
pidd1	1.53279937627208	XM_036968534.1	p53-induced death domain protein 1, transcript variant X1
pks1	1.40101784178441	XM_021562748.2	mycocerosic acid synthase
plcb3	1.70693249004356	XM_036957709.1	1-phosphatidylinositol 4,5-bisphosphate phosphodiesterase beta-3 isoform X1
pmepa1	1.42708729469353	XM_021568436.2	prostate transmembrane protein, androgen induced 1, transcript variant X1
pou5f3	1.80537721442554	XM_021590781.2	POU domain, class 5, transcription factor 1
prdm2a	1.0627025582619	XM_036988157.1	PR domain containing 2, with ZNF domain a, transcript variant X1
pthlha	-1.24664987963328	XM_021595182.2	parathyroid hormone-like hormone a, transcript variant X1
ptprn2	2.53818149488194	XM_021563052.2	protein tyrosine phosphatase receptor type N2, transcript variant X1
rom1b	-6.13866046027766	XM_036943637.1	retinal outer segment membrane protein 1b
sez6l2	-1.61296690313065	XM_021624314.2	seizure protein 6 homolog isoform X1
sgca	-1.43022610106627	XM_021576259.2	alpha-sarcoglycan
si	5.53122692155689	XM_036961525.1	maltase-glucoamylase, intestinal
si:ch211-106h11.3	-1.43170003432511	XM_036941228.1	CCN family member 1
si:ch211-153b23.4	-1.16330591612146	XM_036943587.1	Grp1_Fun34_YaaH and SUA5 domain-containing protein
si:ch211-169p10.1	1.19631353171691	XM_036989098.1	coiled-coil domain-containing protein 120 isoform X1
si:ch211-196i2.1	-1.35821009827548	XM_021590765.2	collagen alpha-1(I) chain isoform X1
si:ch211-214e3.5	2.01531008250638	XM_021565557.2	zinc finger protein 518A, transcript variant X1
si:ch73-347e22.4	1.50293426323551	XM_021571767.2	uncharacterized protein si:ch73-347e22.4 isoform X1
si:dkey-178k16.1	3.54744334703349	XM_036988244.1	band 4.1-like protein 1 isoform X1
si:dkey-32e6.6	-1.24047634183025	XM_036947571.1	extracellular matrix protein 2 isoform X1
si:dkey-65b12.6	1.35346765834915	XM_036964193.1	IgGFc-binding protein
si:dkey-73n8.3	-2.02247118667496	XM_021620402.2	retinol dehydrogenase 11
slc15a5	4.29017734408985	XM_036969441.1	solute carrier family 15 member 5
slc5a12	-2.88821099552436	XM_036960937.1	sodium-coupled monocarboxylate transporter 2 isoform X1
snorc	-1.73640571906511	XM_021613127.2	protein SNORC
sox8a	-2.08897393250749	XM_021564923.2	SRY-box transcription factor 8a
spink4	2.53364854007708	XM_021619330.2	serine peptidase inhibitor, Kazal type 4
stim2b	1.60458912896501	XM_021615368.2	stromal interaction molecule 2 isoform X1
sync	-1.18720767117672	XM_036953657.1	syncoilin, intermediate filament protein
synpo2b	-1.93137864876235	XM_021619079.2	synaptopodin 2b, transcript variant X1
syt14a	1.21961720546209	XM_021585678.2	synaptotagmin XIVa, transcript variant X1
tdrd6	1.33880201059832	XM_021600939.2	tudor domain containing 6, transcript variant X1
tnfsf11	-1.37247596387171	XM_021579453.2	TNF superfamily member 11
tnfsf18	1.46764663294285	XM_021625964.2	TNF superfamily member 18, transcript variant X2
tnnt1	-1.40669849146413	XM_036938026.1	troponin T, slow skeletal muscle isoform X1
tnnt2b	-1.24271738104749	XM_021609220.2	troponin T, cardiac muscle isoforms isoform X1
tpm2	-1.11611007927373	XM_021601611.2	tropomyosin 2 (beta), transcript variant X1
traf2	1.00948593562988	NM_001124393.2	tumor necrosis factor receptor associated factor 2
trip6	1.55674159551211	XM_021615066.2	thyroid hormone receptor interactor 6, transcript variant X1
tsga10	-4.80347643000769	XM_036982655.1	testis specific, 10, transcript variant X1
ublp	-2.10805557201301	NM_001124609.1	ubiquitin-like protein
unm_sa1614	2.79106455355184	XM_021609084.2	arf-GAP with SH3 domain, ANK repeat and PH domain-containing protein 1 isoform X1
vhll	-1.28396339635587	XM_036956676.1	von Hippel-Lindau disease tumor suppressor isoform X1
zgc:172076	-2.05570850616382	XM_021557402.2	zgc:172076
zgc:193811	1.97808492646553	XM_036938009.1	uncharacterized protein LOC559801 homolog
znf385c	-1.02479649397717	XM_036938244.1	zinc finger protein 385C isoform X1
zzef1	1.78499137444301	XM_021624238.2	zinc finger ZZ-type and EF-hand domain-containing protein 1 isoform X1

## Sheet: CIvsIC
GeneID	logFC	transcript_id	product
LOC100135935	5.62591090157489	XM_021595153.2	hepcidin-like
LOC100135968	1.52022572910401	NM_001124308.1	interleukin 13 receptor alpha-2 precursor
LOC100135979	3.58207787756337	NM_001124317.1	CC chemokine with stalk CK2 precursor
LOC100136017	4.47538704023028	XM_021618131.2	collagenase 3
LOC100136024	3.29207577862005	NM_001124347.2	interleukin-1 beta
LOC100136057	6.22754687576928	NM_001124367.1	CC chemokine precursor
LOC100136107	2.65829225892092	NM_001124406.1	chemokine receptor-like protein 1
LOC100136187	7.36880267997388	NM_001124463.1	cathelicidin antimicrobial peptide precursor
LOC100136204	6.11780021480705	NM_001124480.1	cathelicidin 1 precursor
LOC100136293	1.2968156866434	NM_001124547.1	ferritin H-1
LOC100136335	1.04992650820127	NM_001124575.1	DNA damage-inducible transcript 4-like protein
LOC100136336	2.80872182659442	XM_021557405.2	metalloreductase STEAP4, transcript variant X1
LOC100136637	2.23114600740041	NM_001124614.1	decoy receptor 3 protein precursor
LOC100136663	1.86640337918017	NM_001124634.1	leukotriene b4 12-hydroxydehydrogenase/15-ketoreductase
LOC100136664	2.34402694889281	NM_001124635.1	macrophage myristoylated alanine-rich C kinase-like protein
LOC100136672	-3.97039596522502	NM_001124643.1	somatostatin receptor type 1 subtype B
LOC100301654	1.06878286387722	NM_001160487.1	follistatin-like 3 glycoprotein precursor
LOC100301666	4.70655328977267	NM_001160495.1	C type lectin receptor B
LOC100653444	5.9747352008987	XM_021561032.2	hepcidin-like isoform X1
LOC101268962	1.19152880426531	XM_021582628.2	zinc finger and BTB domain-containing protein 16-A
LOC110485428	-1.15616230032852	XM_036939985.1	tripartite motif-containing protein 35 isoform X1
LOC110485432	-1.24920951111178	XM_036939960.1	NACHT, LRR and PYD domains-containing protein 12 isoform X1
LOC110485442	2.21928868651216	XM_036948950.1	GTPase IMAP family member 4 isoform X1
LOC110485518	2.57085745923902	XM_021556607.2	heme oxygenase
LOC110485541	1.04025387038115	XM_036949233.1	xaa-Pro aminopeptidase 1 isoform X1
LOC110485559	-1.76783298554535	XM_036949213.1	platelet-derived growth factor subunit A-like isoform X1
LOC110485578	1.42819087234271	XM_036940115.1	mitoferrin-2, transcript variant X2
LOC110485585	1.36654226872072	XM_036949082.1	sialoadhesin
LOC110485586	3.18651942129946	XM_036949089.1	B-cell receptor CD22
LOC110485683	1.40754820725151	XM_021556796.2	prostaglandin E2 receptor EP1 subtype, transcript variant X1
LOC110485790	2.43821273086955	XM_021556956.2	C-X-C motif chemokine 11
LOC110485802	1.60501397433006	XM_021556981.2	phosphoinositide 3-kinase regulatory subunit 6
LOC110485803	2.86115657717127	XM_036940468.1	bMERB domain-containing protein 1
LOC110485888	-1.12585941802636	XM_021557096.2	C-C chemokine receptor type 5
LOC110485900	1.22740198003387	XM_036940574.1	tensin-4
LOC110485975	2.34798018902888	XM_021557247.2	beta-2-glycoprotein 1
LOC110486040	1.48453905532925	XM_036940686.1	dispanin subfamily A member 2b
LOC110486049	2.51812470223036	XM_021557368.2	metalloreductase STEAP4
LOC110486123	1.46798921289864	XM_021557492.2	interleukin-3 receptor class 2 subunit beta isoform X2
LOC110486141	1.395460434338	XM_021557519.2	ABI gene family member 3 isoform X1
LOC110486368	2.87384960614596	XM_021557902.2	vascular cell adhesion protein 1
LOC110486520	1.38884244836904	XM_021558186.2	transcription factor jun-B
LOC110486548	1.24312794563305	XM_021558239.2	probable ATP-dependent RNA helicase DDX5 isoform X1
LOC110486750	-1.78167156773654	unassigned_transcript_1534	immunoglobulin heavy constant gamma 4-like
LOC110486849	-2.5745287208996	XM_021558675.2	parvalbumin, thymic CPV3-like
LOC110486878	-3.95084726852319	XM_036938979.1	40S ribosomal protein S2
LOC110486909	1.47342166804424	XM_021558772.2	sterile alpha motif domain-containing protein 9-like
LOC110487068	2.78710386572595	XM_036941830.1	uncharacterized LOC110487068, transcript variant X1
LOC110487069	1.82878221258731	XM_036939174.1	CXADR-like membrane protein
LOC110487093	2.35503408320969	XM_036939419.1	monocarboxylate transporter 4-like
LOC110487732	1.79370651432785	XM_036942955.1	cystine/glutamate transporter, transcript variant X1
LOC110487738	1.93752683955889	XM_036943011.1	adhesion G protein-coupled receptor E5 isoform X1
LOC110487927	1.08103910977705	XM_021559844.2	zinc finger protein 704
LOC110488402	1.34188461781799	XR_002468396.2	uncharacterized LOC110488402
LOC110488718	3.66055003898899	XM_021561043.2	free fatty acid receptor 2
LOC110488719	1.49513733964777	XM_036942865.1	V-type proton ATPase 116 kDa subunit a3 isoform X1
LOC110488725	4.03216262518162	XM_021561056.2	free fatty acid receptor 2
LOC110488779	1.93594738647874	XM_021561151.2	fos-related antigen 1 isoform X1
LOC110488852	2.41232748557205	XM_021561277.2	adhesion G protein-coupled receptor E2, transcript variant X1
LOC110488853	3.32728481220737	XM_021561281.2	adhesion G protein-coupled receptor E2 isoform X1
LOC110489008	3.85762654413349	XM_021561545.2	complement C3-like
LOC110489027	4.68659587020188	XM_021561577.2	complement C3-like
LOC110489087	1.89424799341565	XM_036943191.1	SH2 domain-containing protein 4A
LOC110489105	1.11998602110567	XM_021561685.1	PLAC8-like protein 1, transcript variant X1
LOC110489472	24.7899435667808	XM_021562174.2	leukocyte cell-derived chemotaxin-2
LOC110489499	3.47471344044685	XM_036948010.1	C-type lectin domain family 4 member E isoform X1
LOC110489568	1.16180283550163	XM_021562295.2	methionine synthase reductase, transcript variant X1
LOC110490235	1.4022211441654	XM_036944526.1	transcription factor EC isoform X1
LOC110490350	2.76333412975412	XM_036944681.1	6-phosphofructo-2-kinase/fructose-2,6-bisphosphatase 3
LOC110490373	1.41363482113084	XR_005036134.1	uncharacterized LOC110490373, transcript variant X1
LOC110490474	-1.45988163175399	XM_036962190.1	CKLF-like MARVEL transmembrane domain-containing protein 6
LOC110490762	1.12529608157427	XM_036944759.1	mitogen-activated protein kinase 11 isoform X1
LOC110491266	1.25968877952507	XM_036946055.1	cAMP and cAMP-inhibited cGMP 3',5'-cyclic phosphodiesterase 10A isoform X1
LOC110491526	1.38617696009591	XM_021565045.2	zinc metalloproteinase-disintegrin-like 4a isoform X1
LOC110491577	1.7195881279948	XM_021565126.2	uncharacterized LOC110491577
LOC110491585	1.23367403998641	XR_002468852.2	uncharacterized LOC110491585
LOC110491863	1.04697069216767	XM_021565684.2	phosphatidylinositol 3,4,5-trisphosphate-dependent Rac exchanger 1 protein, transcript variant X1
LOC110492146	1.77349162044543	XM_021566191.2	tumor necrosis factor receptor superfamily member 9
LOC110492369	1.17973208900716	XM_021566623.2	glucose-6-phosphate 1-dehydrogenase isoform X1
LOC110493224	4.38003958090041	XM_036948422.1	inactive dipeptidyl peptidase 10
LOC110493325	-1.977516227848	XM_021567588.2	leucine-rich repeat-containing protein 10
LOC110493433	-2.33189029878986	XM_036940253.1	forkhead box protein D1
LOC110493541	-1.20996226575653	XM_036949462.1	VPS10 domain-containing receptor SorCS1, transcript variant X1
LOC110493544	1.40787901498785	XM_036949479.1	phosphoinositide 3-kinase regulatory subunit 6 isoform X1
LOC110493647	2.54204636973949	XM_036949636.1	integrin alpha-X-like
LOC110493747	-3.79872566268834	XM_021568199.2	cytochrome P450 2B4
LOC110494034	1.7776914918077	XM_021568713.2	ninjurin-1
LOC110494097	3.25334279296748	XM_021568816.2	peptidyl-prolyl cis-trans isomerase FKBP5
LOC110494461	-1.45349206730105	XM_036950522.1	plexin-A2, transcript variant X1
LOC110494563	1.11597596524139	XM_021569739.2	transcription factor MafB
LOC110494826	-2.58541768721556	XR_005037109.1	uncharacterized LOC110494826
LOC110494837	1.80452074657618	XM_021570161.2	5-aminolevulinate synthase, nonspecific, mitochondrial
LOC110494880	-1.11290490071799	XM_036948840.1	zinc finger protein 239
LOC110494997	2.20168557803887	XM_036942568.1	uncharacterized LOC110494997
LOC110495002	1.50484006297785	XM_036948668.1	mucin-3A-like isoform X1
LOC110495453	2.22604023412213	XM_021570722.2	C-X-C chemokine receptor type 1
LOC110496168	2.23709068203779	XR_005037468.1	sialoadhesin-like
LOC110496205	1.06823572980665	XM_021571971.2	C-type lectin domain family 4 member M
LOC110496474	1.13678249380013	XM_036953064.1	growth factor receptor-bound protein 10 isoform X1
LOC110496815	-1.25526479641188	XM_036952752.1	glutamate receptor ionotropic, kainate 5 isoform X1
LOC110497132	1.20609025820538	XM_021573107.2	inactive serine protease PAMR1 isoform X1
LOC110497244	1.41241737126513	XM_036934081.1	C-type lectin domain family 4 member E, transcript variant X1
LOC110497275	1.11448796865863	XM_036933936.1	CD209 antigen-like protein E isoform X1
LOC110497363	1.43050752189209	XM_036954276.1	uncharacterized LOC110497363
LOC110497541	1.01549944176384	XM_021573691.2	prostaglandin E2 receptor EP2 subtype
LOC110497563	1.13259575747873	XM_036954521.1	potassium channel subfamily K member 2
LOC110497707	1.37064648669171	XM_021573999.2	TNF receptor-associated factor 3-like
LOC110497782	1.29802077207682	XM_021574142.2	ornithine decarboxylase 1
LOC110497812	1.1191406346673	XM_021574196.2	tumor necrosis factor alpha-induced protein 2 isoform X1
LOC110498167	1.44101477064619	XM_036955141.1	arf-GAP with SH3 domain, ANK repeat and PH domain-containing protein 3 isoform X1
LOC110498176	1.36893512683741	XM_021574786.2	mitochondrial basic amino acids transporter isoform X1
LOC110498289	1.06128887365618	XM_021574918.2	arginase-2, mitochondrial
LOC110498361	1.3708147339632	XM_021575009.2	cystathionine gamma-lyase
LOC110498602	1.75810698970963	XM_036973647.1	protocadherin-7
LOC110498811	-1.77367090587238	XR_002469870.2	uncharacterized LOC110498811, transcript variant X1
LOC110498850	2.27639496323787	XR_002469880.2	uncharacterized LOC110498850
LOC110498990	1.85912947874434	XM_021575762.2	cholesterol 25-hydroxylase-like protein
LOC110498991	2.0138556622151	XM_021575763.2	cholesterol 25-hydroxylase-like protein
LOC110499050	1.50129094719629	XM_021575883.2	dexamethasone-induced Ras-related protein 1
LOC110499415	2.3575042719456	XM_036956265.1	LOW QUALITY PROTEIN: suppressor of cytokine signaling 3
LOC110499946	1.26089441428613	XM_021577004.2	E3 ubiquitin/ISG15 ligase TRIM25 isoform X2
LOC110499949	1.20430008036869	XM_021577008.2	diphosphoinositol polyphosphate phosphohydrolase 3-beta isoform X1
LOC110500235	1.30114530362524	XM_021577479.2	transcription factor EC isoform X1
LOC110500254	1.22475885650126	XM_021577511.2	leukotriene A-4 hydrolase isoform X1
LOC110500408	1.04205824314944	XM_021577769.2	E3 ubiquitin-protein ligase TRIM47 isoform X1
LOC110500421	1.43114365924245	XM_021577793.2	Fc receptor-like protein 5
LOC110500434	3.17199993021407	XM_021577811.2	leukotriene B4 receptor 1-like
LOC110501052	1.10116228631983	XM_036957576.1	cGMP-inhibited 3',5'-cyclic phosphodiesterase A isoform X1
LOC110501285	1.44567914547495	XM_021578731.2	C-X-C chemokine receptor type 1 isoform X1
LOC110501874	1.79214842602799	XM_021579725.2	rho-related GTP-binding protein RhoE
LOC110502146	3.63535495281137	XM_036959592.1	uncharacterized LOC110502146
LOC110502645	-1.52737647608784	XM_036960318.1	NFU1 iron-sulfur cluster scaffold homolog, mitochondrial-like, transcript variant X1
LOC110502743	1.66386173513193	XM_021581000.2	suppressor of cytokine signaling 3, transcript variant X1
LOC110502959	-1.29978903177514	XM_021581306.2	histone-lysine N-methyltransferase PRDM9
LOC110503249	1.15595466996642	XM_021581619.2	P2Y purinoceptor 13
LOC110503509	-1.2995575876706	XM_036962003.1	39S ribosomal protein L28, mitochondrial
LOC110503524	-1.16271612191865	XM_021581879.2	short stature homeobox protein 2-like isoform X2
LOC110503529	1.06929311010665	XM_021581888.2	serine/threonine-protein kinase SIK2 isoform X1
LOC110503567	-1.59881393969347	XM_021581961.2	FXYD domain-containing ion transport regulator 6 isoform X3
LOC110503649	1.86051063490702	XM_021582086.2	large neutral amino acids transporter small subunit 4
LOC110503656	2.13047997755766	XM_021582094.2	uncharacterized LOC110503656, transcript variant X1
LOC110503775	-1.02539032052684	XM_021582289.2	POU class 2 homeobox associating factor 1, transcript variant X1
LOC110503942	-1.12978511114593	XM_036972687.1	aggrecan core protein isoform X1
LOC110504299	1.29506707645082	XM_036970187.1	uncharacterized LOC110504299, transcript variant X1
LOC110504534	1.80740285675603	XM_036970270.1	copper-transporting ATPase 1-like
LOC110504980	2.41265766392374	XM_021583898.2	fos-related antigen 1 isoform X1
LOC110505411	2.87615074407574	XM_021584613.2	glutaminyl-peptide cyclotransferase
LOC110505703	1.41965309157427	XR_002470856.2	uncharacterized LOC110505703
LOC110506217	1.75854430482044	XM_036963635.1	transient receptor potential cation channel subfamily M member 5
LOC110506262	1.36931013550585	XM_036966877.1	protein strawberry notch homolog 2 isoform X1
LOC110506306	-1.58361680934716	XM_021585796.2	leucine zipper protein 2 isoform X1
LOC110506332	-1.1472195595027	XM_021585881.2	26S proteasome regulatory subunit 6A-B isoform X1
LOC110506532	1.13151792910216	XM_021586215.2	G2/mitotic-specific cyclin-B2 isoform X1
LOC110506604	-1.63789851136088	XM_036963966.1	fatty acyl-CoA hydrolase precursor, medium chain, transcript variant X1
LOC110506608	1.49572145330993	XM_036964004.1	interferon regulatory factor 8 isoform X1
LOC110506649	1.06073529516597	XM_021586427.2	transcription factor PU.1
LOC110507036	-1.56806167621905	XM_036935442.1	CCN family member 3
LOC110507491	-1.42242585712911	XM_021587512.2	A-kinase anchor protein 12
LOC110507523	2.05361104786892	XM_021587565.2	NLR family CARD domain-containing protein 3
LOC110507636	3.33442971562082	XM_021587750.2	high affinity immunoglobulin gamma Fc receptor I
LOC110507685	-1.90547663216931	XM_021587832.2	forkhead box protein N1
LOC110507878	1.14689008243034	XM_021588264.2	dehydrogenase/reductase SDR family member 13
LOC110508265	2.28506106948241	XM_036966149.1	macrophage mannose receptor 1 isoform X1
LOC110508267	1.28537428418298	XM_036966151.1	macrophage mannose receptor 1
LOC110508702	-1.01459212401336	XM_021589430.2	cadherin-12
LOC110508798	1.13044587574776	XM_021589630.2	uncharacterized LOC110508798
LOC110508910	1.45271853748767	XR_002471372.2	uncharacterized LOC110508910
LOC110509035	1.41005384026762	XM_036966729.1	tyrosine-protein kinase JAK1 isoform X1
LOC110509048	2.53459536732168	XM_021589998.2	interleukin-11 isoform X2
LOC110509174	1.01576999108646	XM_036965943.1	protein THEM6
LOC110509875	4.44700460427622	XM_021591058.2	carcinoembryonic antigen-related cell adhesion molecule 6
LOC110510006	-2.64175132267777	XM_021591265.2	cation channel sperm-associated protein 1 isoform X1
LOC110510403	3.17132238765738	XM_036960369.1	microfibril-associated glycoprotein 4
LOC110510463	2.18221733621491	XM_036953928.1	caspase-14 isoform X1
LOC110510702	1.13578048376079	XM_036973194.1	amyloid-beta A4 precursor protein-binding family B member 2-like isoform X1
LOC110512348	2.59209679766708	XM_036960953.1	G-protein coupled receptor 4-like
LOC110512719	-1.39618045279391	XM_021592921.2	C-C chemokine receptor type 5-like
LOC110513914	2.14057704146383	XM_021593578.2	olfactomedin-4
LOC110514317	1.54406147905822	XM_036941801.1	C-X-C chemokine receptor type 3 isoform X1
LOC110515555	3.25712146350673	XM_021594424.2	endonuclease domain-containing 1 protein-like
LOC110516308	1.65100972068254	XM_036951774.1	Krueppel-like factor 7
LOC110516493	1.15206807956314	XM_036935046.1	ribosomal protein S6 kinase alpha-3 isoform X1
LOC110516606	2.72760356857962	XM_021595000.2	myelin-associated glycoprotein isoform X1
LOC110516616	1.77019551101248	XM_036981729.1	A-kinase anchor protein 13
LOC110516674	-1.0815172512747	XM_036973575.1	lipopolysaccharide-induced tumor necrosis factor-alpha factor homolog
LOC110516761	1.50837113592126	XM_036948944.1	GTPase IMAP family member 7-like
LOC110516762	2.41541206966025	XM_036939937.1	GTPase IMAP family member 7
LOC110516772	2.01177395570044	XM_036982488.1	E3 ubiquitin-protein ligase TRIM63-like
LOC110516862	1.46956176694602	XM_021595180.2	free fatty acid receptor 2-like
LOC110517126	1.19442876625644	XM_021595327.2	cannabinoid receptor 2, transcript variant X1
LOC110517322	1.17372250754745	XM_036948901.1	adhesion G protein-coupled receptor E5-like isoform X1
LOC110517348	2.22527637689622	XM_021595453.2	complement C3-like
LOC110517586	1.32818919215651	XM_036953659.1	stromal membrane-associated protein 2
LOC110517634	1.43122736838005	XM_036967792.1	ferroxidase HEPHL1
LOC110518032	1.97579653967357	XM_036948886.1	adhesion G protein-coupled receptor E5 isoform X1
LOC110518428	1.89924218633069	XM_036938929.1	immunoglobulin superfamily member 6-like isoform X1
LOC110518831	1.19853707474616	XM_036982125.1	interleukin-18 receptor 1-like
LOC110518867	1.035906329052	XM_036981717.1	insulin-like growth factor 1 receptor isoform X1
LOC110518885	4.20295878758222	XM_036972083.1	microfibril-associated glycoprotein 4
LOC110518978	1.43815336052821	XM_036948454.1	cdc42-interacting protein 4 homolog isoform X1
LOC110519256	1.56630201095297	XM_021596433.2	calcium homeostasis modulator protein 6-like isoform X1
LOC110519495	1.53505373926029	XM_036939966.1	adhesion G protein-coupled receptor E2-like, transcript variant X1
LOC110519864	1.37127682012248	XM_036972586.1	receptor-type tyrosine-protein phosphatase delta-like
LOC110519995	1.05884610622043	XM_021596935.2	gap junction gamma-1 protein, transcript variant X1
LOC110520220	2.56185927672277	XM_021597380.2	uncharacterized LOC110520220
LOC110520222	2.59246655397517	XM_021597383.2	uncharacterized LOC110520222, transcript variant X1
LOC110520320	-1.33757911350907	XM_021597551.2	calcium/calmodulin-dependent 3',5'-cyclic nucleotide phosphodiesterase 1A isoform X1
LOC110520477	1.56085532925851	XM_021597820.2	LOW QUALITY PROTEIN: ras-related protein Rab-20
LOC110520495	1.16976662181465	XM_021597866.2	cystathionine beta-synthase
LOC110520517	3.46977984011818	XM_036975076.1	nuclear receptor subfamily 0 group B member 1
LOC110520656	1.51681412400727	XM_036975305.1	glycerol kinase isoform X1
LOC110521374	2.18496753699024	XM_021598879.2	mixed lineage kinase domain-like protein isoform X1
LOC110521419	2.1907890616348	XM_021598951.2	mast cell protease 2
LOC110521459	-1.27232325662839	XM_021599016.2	SH2 domain-containing adapter protein F isoform X2
LOC110521506	1.21431685442398	XM_036969166.1	unconventional myosin-If
LOC110521594	1.01575389056746	XM_021599256.2	probable phospholipid-transporting ATPase IF isoform X1
LOC110521598	3.54840843711669	XM_021599266.2	CMRF35-like molecule 5 isoform X1
LOC110521967	3.24125531982009	XM_036967723.1	GTPase IMAP family member 8
LOC110522173	4.18897901189846	XM_021600334.2	enoyl-[acyl-carrier-protein] reductase, mitochondrial isoform X1
LOC110522638	1.33015474997132	XM_021601107.2	basic leucine zipper transcription factor, ATF-like
LOC110522709	-2.15885646234627	XM_036968795.1	transcription factor 12-like isoform X1
LOC110522945	1.27390196951446	XM_036977546.1	membrane-associated phosphatidylinositol transfer protein 2 isoform X1
LOC110523054	2.57638154258304	XM_036978892.1	E-selectin-like
LOC110523115	1.37042273039255	XM_036976583.1	transcription factor AP-1, transcript variant X1
LOC110523157	1.53186287226252	XM_021601582.2	lysozyme C II-like
LOC110523253	1.12013290216725	XM_036976845.1	ral guanine nucleotide dissociation stimulator isoform X1
LOC110523412	3.14205415273506	XM_021602089.2	toll-like receptor 8
LOC110523514	1.2933086651191	XM_021602272.2	adenosine receptor A2b, transcript variant X1
LOC110523665	3.82785437369913	XM_021602563.2	C-C motif chemokine 19
LOC110523955	1.99652888754459	XM_021603126.2	programmed cell death 1 ligand 2 isoform X2
LOC110524274	2.88248868602358	XM_021603763.2	mast cell protease 1A
LOC110524586	1.4821068372066	XM_021604388.2	regulator of G-protein signaling 21 isoform X1
LOC110524879	1.7496704006025	XM_036978889.1	P-selectin isoform X1
LOC110524880	2.69265140209877	XM_036978882.1	E-selectin
LOC110525202	1.25968266105113	XM_021605169.2	mesencephalic astrocyte-derived neurotrophic factor
LOC110525333	1.51750315439838	XM_036979472.1	cell wall protein DAN4
LOC110525341	-1.01873397400774	XM_021605374.2	serine/threonine-protein kinase Chk2 isoform X1
LOC110525408	1.961037960609	XM_036979547.1	guanine deaminase isoform X1
LOC110525447	1.72749538097996	XM_021605564.2	glycine dehydrogenase (decarboxylating), mitochondrial isoform X1
LOC110525499	1.19592621557929	XM_021605651.2	calcium-binding mitochondrial carrier protein SCaMC-2-A isoform X1
LOC110525735	1.07641115214036	XM_021606133.2	chemokine-like receptor 1
LOC110525945	1.36898191097213	XM_021606472.2	phospholipid phosphatase 1
LOC110525988	2.51285991570507	XM_021606542.2	alpha-(1,3)-fucosyltransferase 7
LOC110526110	-1.27690158000932	XM_036981119.1	tumor necrosis factor alpha-induced protein 8-like protein 3
LOC110526235	2.42332571583078	XM_021607030.2	adhesion G-protein coupled receptor G5 isoform X1
LOC110526484	2.68469485050659	XM_036980865.1	uncharacterized LOC110526484, transcript variant X1
LOC110527709	2.57528662933208	XM_021609163.2	cytidine deaminase
LOC110528078	-1.0739970471233	XM_036983876.1	heat shock 70 kDa protein 12A isoform X1
LOC110528284	1.52810470422645	XM_021610225.2	voltage-gated hydrogen channel 1, transcript variant X2
LOC110528406	2.13599394543686	XM_021610450.2	solute carrier family 25 member 34 isoform X1
LOC110528445	4.01130802611608	XM_021610516.2	interferon-induced protein 44
LOC110528504	1.55940237032664	XM_021610609.2	thioredoxin reductase 1, cytoplasmic
LOC110528575	1.46889199980529	XM_036984179.1	protein-glutamine gamma-glutamyltransferase 2-like
LOC110528639	2.18576040544713	XM_036984253.1	LIM and cysteine-rich domains protein 1, transcript variant X1
LOC110528758	1.24894677957811	XM_036984746.1	polymeric immunoglobulin receptor isoform X1
LOC110529346	2.59826442089706	XM_021611482.2	complement C1q-like protein 2 isoform X1
LOC110529619	-1.11125147510507	XM_021611978.2	headcase protein homolog isoform X1
LOC110529748	1.59537422836366	XM_021612228.2	guanylate-binding protein 1
LOC110529828	-1.19391640527264	XM_021612387.2	visinin-like protein 1
LOC110529837	1.74745897452686	XM_021612426.2	kinesin-like protein KIF26B
LOC110530035	1.93515383754951	XM_021612802.2	regulator of G-protein signaling 5
LOC110530382	1.84401984118064	XM_021613380.2	C-C chemokine receptor type 8
LOC110530393	-1.09187508676779	XM_021613403.2	microtubule-associated protein 4 isoform X6
LOC110530522	-1.28023484311779	XM_036989917.1	1-phosphatidylinositol 4,5-bisphosphate phosphodiesterase epsilon-1
LOC110530669	1.25003154964961	XM_021613896.2	glutamate decarboxylase 1 isoform X1
LOC110530865	1.46657651134479	XM_036986791.1	chemokine XC receptor 1-like
LOC110531430	2.72389405118086	XM_021614629.2	uncharacterized LOC110531430, transcript variant X1
LOC110531459	1.76327420119006	XM_021614669.2	plasminogen activator inhibitor 1, transcript variant X1
LOC110531560	1.77209287512979	XM_036987383.1	leukotriene B4 receptor 1, transcript variant X1
LOC110531575	1.48542087748407	XM_036989259.1	basement membrane-specific heparan sulfate proteoglycan core protein
LOC110531642	1.16104172697585	XM_021614955.2	Y+L amino acid transporter 2
LOC110531797	1.80118317207583	XM_021615225.2	perilipin-2 isoform X1
LOC110531805	1.01133558933627	XM_036988356.1	acyl-CoA desaturase, transcript variant X1
LOC110532244	1.15730072152365	XM_021615968.2	tyrosine-protein kinase HCK isoform X2
LOC110532299	1.04728158342847	XM_021616064.2	serine/threonine-protein kinase pim-1
LOC110532416	-1.51660928196204	XM_036988361.1	signal peptide, CUB and EGF-like domain-containing protein 3 isoform X1
LOC110532555	1.12304152576713	XM_021616544.2	coenzyme Q-binding protein COQ10 homolog A, mitochondrial
LOC110532657	1.01891640757899	XM_021616735.2	LIM domain and actin-binding protein 1 isoform X1
LOC110532757	1.14747833019096	XM_021616881.2	serine--tRNA ligase, cytoplasmic
LOC110532941	1.38530594755215	XM_036987475.1	obscurin-like, transcript variant X1
LOC110533148	-1.09831395860657	XM_036933395.1	neuromedin-K receptor-like
LOC110533253	1.14144398790214	XM_036989436.1	transcription regulator protein BACH1 isoform X1
LOC110533568	1.14371328683236	XM_021617908.2	uncharacterized LOC110533568, transcript variant X1
LOC110533691	-2.70994154378411	XM_021618146.2	neuronal acetylcholine receptor subunit alpha-10-like
LOC110533775	2.96307071709913	XM_021618286.2	uncharacterized LOC110533775
LOC110533793	1.22084303033569	XM_021618312.2	mitochondrial uncoupling protein 2, transcript variant X1
LOC110533849	-1.95581099254438	XM_021618392.2	gap junction beta-1 protein isoform X1
LOC110533868	-1.04015300946418	XM_021618428.2	uncharacterized LOC110533868
LOC110534042	-2.20087511532949	XM_036990438.1	voltage-gated potassium channel subunit beta-3 isoform X1
LOC110534064	1.22162443366516	XM_036990478.1	palmitoyltransferase ZDHHC20 isoform X1
LOC110534076	2.47864238061341	XM_036962206.1	gamma-aminobutyric acid type B receptor subunit 2
LOC110534311	1.53782263283022	XM_021619092.2	TNFAIP3-interacting protein 2
LOC110534351	1.70741958091478	XM_021619156.2	ecto-ADP-ribosyltransferase 4 isoform X1
LOC110534397	1.1630190717757	XM_021619248.2	endonuclease domain-containing 1 protein
LOC110534534	1.4372574032979	XM_036933655.1	mucin-5AC, transcript variant X1
LOC110534540	4.62160955785735	XM_021619544.2	claudin-1
LOC110534753	-2.279653552883	XM_036945867.1	brevican core protein isoform X1
LOC110534757	-1.15052851025431	XM_036953936.1	B-cell CLL/lymphoma 6 member B protein
LOC110534949	1.21787750761995	XM_036933806.1	dickkopf-related protein 2-like
LOC110535052	1.17392366970144	XM_036935710.1	ral guanine nucleotide dissociation stimulator isoform X1
LOC110535233	1.4270497758186	XM_021620111.2	B-cell receptor CD22 isoform X6
LOC110535282	2.35002895659448	XM_036966607.1	transmembrane protein 116-like isoform X1
LOC110535299	1.21942553675814	XM_021620205.2	neutrophil cytosol factor 2 isoform X1
LOC110535422	2.17237962762487	XM_036935106.1	probable G-protein coupled receptor 141, transcript variant X1
LOC110535540	3.24418514717504	XM_021620599.2	cAMP-responsive element modulator isoform X3
LOC110535787	1.02339747740981	XM_021621050.2	riboflavin kinase
LOC110535839	1.70163472741411	XM_021621158.2	SH2 domain-containing protein 3C isoform X1
LOC110535992	-6.35741986102788	XM_021621429.2	neurofilament light polypeptide
LOC110536013	1.75555613471765	XM_021621488.2	uncharacterized LOC110536013, transcript variant X1
LOC110536048	3.16859407730658	XM_021621562.2	L-serine dehydratase/L-threonine deaminase
LOC110536401	3.50928828288747	XM_021622166.2	interleukin-1 beta-like
LOC110536450	3.75802667753452	XM_021622215.2	C-C motif chemokine 4
LOC110536468	1.84644137910473	XM_021622239.2	endothelial lipase
LOC110536971	2.1156717866148	XM_021622653.2	programmed cell death 1 ligand 1 isoform X1
LOC110537176	3.54313224934681	XM_021623013.2	uncharacterized LOC110537176
LOC110537202	2.42713346942103	XM_021623059.2	E3 ubiquitin-protein ligase RNF34
LOC110537206	1.58765799914368	XM_021623063.2	glutathione hydrolase 5 proenzyme isoform X1
LOC110537254	1.37986573877646	XM_021623155.2	uncharacterized LOC110537254
LOC110537264	1.01857411666871	XM_021623177.2	CD209 antigen-like protein A isoform X1
LOC110537367	-1.15844736556227	XM_021623353.2	myelin proteolipid protein-like isoform X1
LOC110537608	1.24044686213035	XM_036937566.1	zinc finger and BTB domain-containing protein 16-A isoform X1
LOC110537861	-1.11357586030853	XM_036939023.1	deoxyhypusine synthase
LOC110538012	2.09521972668275	XM_021624535.2	cytokine receptor common subunit beta
LOC110538077	2.77278168114066	XM_036938111.1	uncharacterized LOC110538077
LOC110538080	1.14542306305775	XM_021624651.2	pyruvate dehydrogenase (acetyl-transferring) kinase isozyme 2, mitochondrial
LOC110538152	1.76196725275902	XM_021624780.2	probable phosphatase phospho1 isoform X1
LOC110538164	1.44905925681679	XM_021624798.2	telethonin
LOC110538203	5.19841494076064	XM_021624859.2	complement C1q-like protein 2
LOC110538290	3.23862290975488	XM_021625016.2	uncharacterized LOC110538290
LOC110538479	1.14888715465149	XM_021625329.2	transcription factor jun-B
LOC110538491	1.84925287843689	XM_021625342.2	C-X-C motif chemokine 2 isoform X3
LOC110538505	1.66424245596366	XM_021625365.2	phosphoinositide 3-kinase regulatory subunit 5 isoform X2
LOC110538578	-1.57896123091694	XM_036938651.1	growth arrest-specific protein 7 isoform X1
LOC110538736	1.13157834354197	XM_036941490.1	immunoglobulin superfamily member 6-like isoform X1
LOC110538848	1.88101393850675	XM_036941839.1	metalloproteinase inhibitor 2
LOC118936357	4.02489467447235	XM_036984723.1	complement C1q-like protein 2 isoform X1
LOC118936522	1.08715016927196	XM_036940195.1	urotensin-2 receptor-like
LOC118936555	2.54252621910357	XM_036949290.1	heme oxygenase-like
LOC118936573	2.14881492463358	XM_036956731.1	microfibril-associated glycoprotein 4-like isoform X1
LOC118936826	2.06058444712692	XM_036934215.1	uncharacterized LOC118936826, transcript variant X1
LOC118937651	1.59953848538094	XM_036937281.1	uncharacterized LOC118937651
LOC118937795	1.45444736670863	XM_036939277.1	zinc finger protein OZF-like
LOC118938149	-1.18905013444461	XM_036939891.1	UPF0390 protein zgc136864-like
LOC118938159	2.34817866873741	XM_036939930.1	GTPase IMAP family member 7-like
LOC118938170	1.49848499455247	XM_036940049.1	multivesicular body subunit 12A-like isoform X1
LOC118938245	1.67083826349921	XR_005035506.1	uncharacterized LOC118938245
LOC118938344	1.97568051690255	XM_036941832.1	metalloproteinase inhibitor 2-like
LOC118939581	5.0293046693079	XM_036947701.1	complement C3-like
LOC118940023	1.06983659602181	XM_036948108.1	ethanolamine-phosphate cytidylyltransferase-like
LOC118940033	-1.11201398312849	XM_036948163.1	H-2 class II histocompatibility antigen, A-Q alpha chain-like
LOC118940092	1.40368923416936	XM_036948328.1	uncharacterized LOC118940092
LOC118940174	1.67832585237068	XR_005036721.1	uncharacterized LOC118940174
LOC118940264	1.37294593264772	XM_036948927.1	phospholipid phosphatase 3-like
LOC118940334	1.59810851593612	XM_036949105.1	neutrophil cytosol factor 4-like
LOC118942857	1.00537075713458	XM_036956772.1	dual specificity protein phosphatase 16-like
LOC118944061	1.00060137031096	XM_036961697.1	chloride channel protein 2-like
LOC118944814	-2.08063898106878	XR_005040186.1	uncharacterized LOC118944814
LOC118946691	-2.4193794999257	XR_005041550.1	5.8S ribosomal RNA
LOC118946755	-2.77162030158744	XR_005041614.1	5.8S ribosomal RNA
LOC118951565	-2.0948665873669	XR_005042965.1	5.8S ribosomal RNA
LOC118952260	-1.74331008201067	XR_005043318.1	5.8S ribosomal RNA
LOC118959899	-4.75368208887077	XR_005048244.1	5.8S ribosomal RNA
LOC118960973	-2.89473298201828	XR_005048842.1	5.8S ribosomal RNA
LOC118962324	-1.79666991625429	XM_036974618.1	zinc finger protein RFP-like
LOC118963988	2.25550813250166	XM_036974777.1	protein NLRC3-like
LOC118964586	1.09123260874188	XM_036977348.1	protein unc-13 homolog B-like
LOC118964634	2.40316633955593	XR_005051829.1	uncharacterized LOC118964634
LOC118964736	3.84079283664862	XM_036979085.1	P-selectin-like
LOC118965390	1.67111812499134	XR_005052719.1	uncharacterized LOC118965390
LOC118965578	1.20250989850689	XM_036986637.1	uncharacterized LOC118965578, transcript variant X1
LOC118965652	-1.74041235166697	XR_005053033.1	small nucleolar RNA SNORA73 family
acod1	5.65990089285189	XM_021578609.2	aconitate decarboxylase 1
aifm2	1.00555641356534	NM_001165245.1	apoptosis inducing factor mitochondria associated 2
aplnra	-1.20732586711849	XM_021621331.2	apelin receptor a
arg2	1.35893785661495	XM_036962601.1	arginase 2
arhgef9a	1.04248013885849	XM_021623229.2	Cdc42 guanine nucleotide exchange factor (GEF) 9a, transcript variant X1
atf6	1.06291058373252	XM_036978881.1	activating transcription factor 6
atp2b1b	5.23384338544827	XM_021598786.2	ATPase plasma membrane Ca2+ transporting 1b, transcript variant X4
batf	2.79986360790387	XM_036984599.1	basic leucine zipper transcription factor, ATF-like, transcript variant X1
batf2	2.79084054425518	XM_021614599.2	basic leucine zipper ATF-like transcription factor 2
bckdk	1.2716990717281	XM_021617920.2	3-methyl-2-oxobutanoate dehydrogenase [lipoamide] kinase, mitochondrial
c3ar1	1.24999465829001	NM_001124403.2	C3a anaphylatoxin chemotactic receptor
c4b	1.97461304057507	NM_001124385.1	complement 4B (Chido blood group)
c5ar	3.038340277457	NM_001124467.2	C5a anaphylatoxin chemotactic receptor 1
c7b	3.67924773953905	NM_001124618.1	complement component 7b precursor
ccl19a.1	4.76185356993895	XM_021605155.2	C-C motif chemokine 19a.1
ccl19a.2	3.7779197775344	XM_036979293.1	C-C motif chemokine 19a.2
cd209	4.25300885567821	NM_001124633.1	CD209 molecule
cd209a	1.9867795462328	NM_001281394.2	CD209 antigen-like protein A
cd37	-1.01041086069349	XM_021575438.2	CD37 molecule, transcript variant X1
cebpb	2.19293286575575	NM_001124447.1	CCAAT enhancer binding protein beta
ces3	-1.61437443569309	XM_021569482.2	carboxylesterase 3 isoform X1
ch25h	1.52745765925255	XM_021564786.2	cholesterol 25-hydroxylase
chi	1.72001874073705	NM_001124383.1	chitinase precursor
cmbl	-2.19285719936005	XM_021562309.2	carboxymethylenebutenolidase homolog (Pseudomonas), transcript variant X1
csf3r	1.19243509889617	NM_001124402.1	colony stimulating factor 3 receptor (granulocyte)
cxcf1b	2.72429095659491	NM_001281352.1	chemokine CXCF1b precursor
cxcl13	3.98198631612235	NM_001281355.1	chemokine CXCL13 precursor
cyp2k5	-1.08335265794196	NM_001124742.1	cytochrome P450 2K5
ddx5	1.10007869140723	XM_021625375.2	DEAD (Asp-Glu-Ala-Asp) box helicase 5, transcript variant X1
dennd4a	2.44823387586255	XM_036968559.1	C-myc promoter-binding protein
desi1a	-1.64816559523306	XM_021625161.2	desumoylating isopeptidase 1a
dok3	1.36270682576954	XM_036943547.1	docking protein 3
epd	-5.48695506903902	NM_001124693.2	ependymin-1 precursor
esm1	2.98190231318232	XM_021622597.2	endothelial cell-specific molecule 1
ezra	1.33802244458566	XM_036963118.1	ezrin a
f2r	1.19438089104979	XM_021621780.2	coagulation factor II (thrombin) receptor
f5	1.62038631678082	XM_036958701.1	coagulation factor V
fcer1g	1.02587461674512	XM_021577970.2	Fc fragment of IgE, high affinity I, receptor for; gamma polypeptide, transcript variant X1
fgl2a	1.16942604205375	XM_036945275.1	fibrinogen-like 2a
fkbp5	2.12214291410654	XM_021610304.2	FKBP prolyl isomerase 5, transcript variant X2
gjb8	1.36433540204071	XM_021597699.2	gap junction protein beta 8, transcript variant X1
gpr84	3.38637758018357	XM_021609929.2	G protein-coupled receptor 84
grapa	1.12388533128333	XM_036972315.1	GRB2 related adaptor protein a isoform X1
gs04	1.43200527804971	NM_001124606.1	glutamine synthetase
hcar1-3	1.60590580520522	XM_021608290.2	hydroxycarboxylic acid receptor 1-3
hce23	1.49744890422759	NM_001165111.1	high choriolytic enzyme 1 precursor
htr1d	2.7863409551327	XM_021574758.2	5-hydroxytryptamine receptor 1D
ifm3	1.90554580488051	NM_001165249.1	Interferon-induced transmembrane protein 3
iip	1.55316933645218	NM_001124613.1	interferon inducible protein
iip2	1.80964947788881	NM_001124369.1	interferon inducible protein 2
il-1rii	2.34585399556419	NM_001124355.1	interleukin-1 receptor type II precursor
il-8	3.33516356895363	NM_001124362.1	cxc chemokine-like
il10r1	1.33529784931846	NM_001281374.1	IL-10 receptor-1 precursor
il11	3.57744254245235	NM_001124382.1	interleukin 11
il21r	1.36891191167154	NM_001124623.1	interleukin 21 receptor
il4r2	1.1652807706849	NM_001246336.1	IL-4 receptor-2 precursor
klf13	1.09287823551757	XM_036963550.1	Krueppel-like factor 13
lect2	2.75612701708018	NM_001124309.1	LECT2 neutrophil chemotactic factor precursor
lingo3a	-2.23923168122173	XM_021603822.2	leucine rich repeat and Ig domain containing 3a
lt-b2	3.20463105382821	NM_001124425.1	lymphotoxin beta 2
lyz2	1.52706205051949	NM_001124716.1	lysozyme C II precursor
m17	2.56457514105142	NM_001195170.1	IL-6 subfamily cytokine M17 precursor
mmp9	4.03283184092165	NM_001124370.1	matrix metalloproteinase 9
mos	-23.2364254271823	NM_001124684.1	proto-oncogene serine/threonine-protein kinase mos
myo1g	1.22850299577077	XM_036971333.1	myosin IG
nadka	1.28547956506833	XM_021566332.2	NAD kinase a, transcript variant X1
npas2	1.20613561619413	XM_021623182.2	neuronal PAS domain protein 2, transcript variant X1
nucb2b	1.18918086702381	XM_021598752.2	nucleobindin 2b
nxnl1	-1.4585819496076	XM_036939994.1	nucleoredoxin like 1
ogt.1	1.05316150401809	XM_036970145.1	O-linked N-acetylglucosamine (GlcNAc) transferase, tandem duplicate 1, transcript variant X1
om-ii	-5.53970956084004	NM_001124694.2	ependymin-2 precursor
pfkfb3	1.24716550881002	XM_021577313.2	6-phosphofructo-2-kinase/fructose-2,6-biphosphatase 3, transcript variant X1
plp1a	-1.31673377019666	XM_036970274.1	proteolipid protein 1a isoform X1
prdm1b	2.06529930594318	XM_021571829.2	PR domain containing 1b, with ZNF domain, transcript variant X1
ptafr	1.12635959088102	XM_021584417.2	platelet-activating factor receptor
pygl	1.39485021404588	XM_036955307.1	glycogen phosphorylase, liver form
rasd1	-1.4845128100839	XM_021564919.2	dexamethasone-induced Ras-related protein 1
rims4	-1.71378516630983	XM_021609118.2	regulating synaptic membrane exocytosis 4, transcript variant X1
rps6kb1a	1.11520343888348	XM_021623544.2	ribosomal protein S6 kinase b, polypeptide 1a, transcript variant X1
sh2d3ca	1.36621019677976	XM_036977671.1	SH2 domain containing 3Ca, transcript variant X1
si:ch211-153b23.7	1.22620356812361	XM_036943325.1	uncharacterized protein si:ch211-153b23.7
si:ch211-194m7.8	1.85770509116431	XM_021568771.2	olfactomedin-4
si:ch211-284o19.8	2.9498192312831	XM_036986223.1	protein lifeguard 1
si:ch73-141c7.1	1.79681181981207	XM_021624854.2	coenzyme Q-binding protein COQ10 homolog, mitochondrial
si:ch73-40a2.1	1.48609423626271	XM_036958173.1	tyrosine-protein kinase receptor TYRO3 isoform X1
si:dkey-195m11.11	2.64893946366689	XM_021568583.2	uncharacterized protein si:dkey-195m11.11
si:dkey-1h24.6	-1.45274957876975	XM_021571503.2	T-cell-specific surface glycoprotein CD28
si:dkey-76k16.6	2.55024234190439	XM_021581146.2	glycine N-acyltransferase-like protein isoform X2
slc35f1	-1.056347924576	XM_021600417.2	solute carrier family 35 member F1 isoform X1
slc39a1	1.38574829565822	NM_001124481.1	solute carrier family 39 member 1
slc7a5	1.13233454176119	XM_021568487.2	large neutral amino acids transporter small subunit 1
slc8a1a	1.19054254955932	XM_021568266.2	sodium/calcium exchanger 1a isoform X1
smad3b	1.25880710306031	XM_036968631.1	mothers against decapentaplegic homolog 3b
snap91a	-1.11507319100812	XM_021596324.2	clathrin coat assembly protein AP180 isoform X1
socs1	1.53875455831732	NM_001146166.1	suppressor of cytokine signaling 1
socs3	2.70409173064659	NM_001146168.1	suppressor of cytokine signaling 3
sulf1	1.05619809840188	XM_036944106.1	extracellular sulfatase Sulf-1 isoform X1
tdh	1.08836849624853	XM_036976396.1	L-threonine 3-dehydrogenase, mitochondrial
tf	1.08261252642378	NM_001124358.2	tissue factor precursor
tfr1b	1.88654404811774	XM_036935025.1	transferrin receptor 1b, transcript variant X1
vcam1a	2.1973283386542	XM_021590021.2	vascular cell adhesion molecule 1a
xdh	3.45956274225019	XM_036955272.1	xanthine dehydrogenase, transcript variant X1
zgc:112332	1.18982456460973	XM_021620401.2	retinol dehydrogenase 12
zgc:152863	1.3365301894904	XM_021582187.2	CCP domain-containing protein, transcript variant X1
zgc:92380	4.34742537598436	XM_021570724.2	keratin, transcript variant X1
znrf1	2.37363517722432	XM_021568721.2	E3 ubiquitin-protein ligase znrf1

## Sheet: CIvsII
GeneID	logFC	transcript_id	product
LOC100135934	1.24567163049324	XM_036943738.1	lipocalin
LOC100135935	4.54240931918659	XM_021595153.2	hepcidin-like
LOC100135968	1.57176600898206	NM_001124308.1	interleukin 13 receptor alpha-2 precursor
LOC100135979	3.86583772345499	NM_001124317.1	CC chemokine with stalk CK2 precursor
LOC100136017	4.33831561858514	XM_021618131.2	collagenase 3
LOC100136024	2.95085056514826	NM_001124347.2	interleukin-1 beta
LOC100136057	4.9399382648025	NM_001124367.1	CC chemokine precursor
LOC100136107	2.90474329864688	NM_001124406.1	chemokine receptor-like protein 1
LOC100136187	5.19278794602174	NM_001124463.1	cathelicidin antimicrobial peptide precursor
LOC100136207	-1.59095472168006	XM_021557874.2	hemoglobin subunit beta-1-like
LOC100136240	1.02712700767409	NM_001124504.1	neutrophil cytosolic factor 2
LOC100136294	1.45808524119179	NM_001124548.1	ferritin H-2
LOC100136296	-1.42581106632838	NM_001124550.1	alpha-globin I
LOC100136336	2.8101548346591	XM_021557405.2	metalloreductase STEAP4, transcript variant X1
LOC100136663	1.32479372934696	NM_001124634.1	leukotriene b4 12-hydroxydehydrogenase/15-ketoreductase
LOC100136664	1.5487727212503	NM_001124635.1	macrophage myristoylated alanine-rich C kinase-like protein
LOC100136672	-4.52316778941429	NM_001124643.1	somatostatin receptor type 1 subtype B
LOC100136769	-1.13783536415476	NM_001124717.2	band 3 anion exchange protein
LOC100136950	1.01693115499133	NM_001124739.1	macrophage colony stimulating factor receptor-like precursor
LOC100136955	-1.12528256228968	NM_001124741.1	anion exchanger
LOC100301652	1.84531150968011	NM_001160485.1	titin-cap
LOC100301666	4.39965876704735	NM_001160495.1	C type lectin receptor B
LOC100505417	1.81762423052638	NM_001197213.1	muscle RING finger 1
LOC100653444	5.89452331932609	XM_021561032.2	hepcidin-like isoform X1
LOC100653472	-1.107748842773	NM_001246345.1	VIG-B319.A protein
LOC110485215	-1.41280247179522	XM_036941449.1	uncharacterized LOC110485215, transcript variant X1
LOC110485395	1.05347066963946	XM_036939997.1	protein GPR108 isoform X1
LOC110485442	1.48633978159217	XM_036948950.1	GTPase IMAP family member 4 isoform X1
LOC110485518	2.06782996161714	XM_021556607.2	heme oxygenase
LOC110485533	1.4757610682072	XM_021556630.2	transmembrane protein 186
LOC110485578	1.59919426065855	XM_036940115.1	mitoferrin-2, transcript variant X2
LOC110485586	2.79853666414143	XM_036949089.1	B-cell receptor CD22
LOC110485790	2.01795737858983	XM_021556956.2	C-X-C motif chemokine 11
LOC110485802	1.67671677320052	XM_021556981.2	phosphoinositide 3-kinase regulatory subunit 6
LOC110485803	1.99450373076326	XM_036940468.1	bMERB domain-containing protein 1
LOC110485848	-3.73679628148193	XM_021557040.2	putative uncharacterized protein DDB_G0278921
LOC110485888	-1.17163431806003	XM_021557096.2	C-C chemokine receptor type 5
LOC110485997	5.40434839580016	XM_021557271.2	nucleoplasmin-like protein ANO39
LOC110486040	1.16229908462586	XM_036940686.1	dispanin subfamily A member 2b
LOC110486049	2.40777470451844	XM_021557368.2	metalloreductase STEAP4
LOC110486123	1.39167003803861	XM_021557492.2	interleukin-3 receptor class 2 subunit beta isoform X2
LOC110486141	1.31332153057828	XM_021557519.2	ABI gene family member 3 isoform X1
LOC110486156	1.10192638009228	XM_021557548.2	pyruvate dehydrogenase (acetyl-transferring) kinase isozyme 2, mitochondrial, transcript variant X1
LOC110486315	1.06841567885046	XM_021557816.2	uncharacterized LOC110486315, transcript variant X1
LOC110486354	-1.50039949491384	XM_021557877.2	hemoglobin subunit alpha
LOC110486368	2.54316627757953	XM_021557902.2	vascular cell adhesion protein 1
LOC110486385	-1.31627845565582	XM_021557930.2	primary amine oxidase, liver isozyme
LOC110486390	2.44878411783854	XM_021557939.2	uncharacterized LOC110486390
LOC110486548	1.14563245244575	XM_021558239.2	probable ATP-dependent RNA helicase DDX5 isoform X1
LOC110486747	-1.90405492567571	unassigned_transcript_1544	Ig mu chain C region membrane-bound form-like isoform X2
LOC110486750	-2.4324834422351	unassigned_transcript_1534	immunoglobulin heavy constant gamma 4-like
LOC110486756	-2.92784933261579	unassigned_transcript_1543	immunoglobulin heavy variable 3-43-like
LOC110486878	-3.49996327272877	XM_036938979.1	40S ribosomal protein S2
LOC110486924	-1.59900809110393	XM_036939678.1	myeloid-associated differentiation marker-like
LOC110486994	-1.58028141467793	XM_036939112.1	tubulin epsilon and delta complex protein 2 isoform X1
LOC110487068	2.6103687750017	XM_036941830.1	uncharacterized LOC110487068, transcript variant X1
LOC110487069	3.14750351825637	XM_036939174.1	CXADR-like membrane protein
LOC110487093	2.85259753070567	XM_036939419.1	monocarboxylate transporter 4-like
LOC110487147	1.30040553105293	XM_021559072.2	oocyte zinc finger protein XlCOF6 isoform X1
LOC110487230	1.72512511232206	XM_036949235.1	uncharacterized LOC110487230, transcript variant X1
LOC110487420	-1.04672835584061	XM_036939553.1	uncharacterized LOC110487420
LOC110487476	1.0104942606664	XM_036941901.1	epidermal growth factor receptor kinase substrate 8-like protein 1
LOC110487732	1.81700803678958	XM_036942955.1	cystine/glutamate transporter, transcript variant X1
LOC110487738	2.05848311771016	XM_036943011.1	adhesion G protein-coupled receptor E5 isoform X1
LOC110487915	3.21848479978431	XM_021559836.2	cysteine-rich venom protein TEL1
LOC110488267	2.14445051210039	XM_021560423.2	perforin-1 isoform X1
LOC110488409	1.43578726021562	XM_036970986.1	zinc transporter 8 isoform X1
LOC110488718	3.73641654365918	XM_021561043.2	free fatty acid receptor 2
LOC110488719	1.16167483369401	XM_036942865.1	V-type proton ATPase 116 kDa subunit a3 isoform X1
LOC110488725	4.22865592672999	XM_021561056.2	free fatty acid receptor 2
LOC110488852	2.33779427206871	XM_021561277.2	adhesion G protein-coupled receptor E2, transcript variant X1
LOC110488853	2.79193816810842	XM_021561281.2	adhesion G protein-coupled receptor E2 isoform X1
LOC110488873	2.49768235581084	XM_036943025.1	actin cytoskeleton-regulatory complex protein pan1
LOC110489008	3.11434879162526	XM_021561545.2	complement C3-like
LOC110489027	4.83170100948596	XM_021561577.2	complement C3-like
LOC110489105	1.03731183195615	XM_021561685.1	PLAC8-like protein 1, transcript variant X1
LOC110489162	1.24252338120485	XM_036943362.1	regulator of cell cycle RGCC
LOC110489279	1.02021094243249	XM_021561968.2	sialin isoform X1
LOC110489381	1.21888762311502	XM_036942553.1	uncharacterized LOC110489381
LOC110489468	-1.26871029099778	XM_021562173.2	prolyl 3-hydroxylase 3 isoform X1
LOC110489499	3.20127572201887	XM_036948010.1	C-type lectin domain family 4 member E isoform X1
LOC110489568	1.05705891474848	XM_021562295.2	methionine synthase reductase, transcript variant X1
LOC110489613	1.01432773646322	XM_036945572.1	lipocalin
LOC110489802	-1.39932872723543	XM_021562722.2	serine/threonine-protein kinase 17A isoform X1
LOC110490235	1.09955266646433	XM_036944526.1	transcription factor EC isoform X1
LOC110490350	2.89400141140663	XM_036944681.1	6-phosphofructo-2-kinase/fructose-2,6-bisphosphatase 3
LOC110490448	-2.49461208647498	unassigned_transcript_2050	Ig kappa-b4 chain C region-like isoform X1
LOC110490451	-1.54011780916418	unassigned_transcript_2052	Ig kappa-b4 chain C region-like
LOC110490539	-1.96403867241602	unassigned_transcript_2060	Ig kappa-b4 chain C region-like
LOC110490762	1.28280910178896	XM_036944759.1	mitogen-activated protein kinase 11 isoform X1
LOC110490816	-1.45660959605351	XM_036945234.1	glucoside xylosyltransferase 1
LOC110490919	-1.34666064100031	XM_036943760.1	disco-interacting protein 2 homolog C isoform X1
LOC110491340	1.96024661807659	XM_021564710.2	alpha-N-acetylgalactosamine-specific lectin
LOC110491407	1.02057214696308	XM_021564830.2	solute carrier family 35 member G1
LOC110491577	1.81935624332728	XM_021565126.2	uncharacterized LOC110491577
LOC110491705	1.12367331147062	XM_036946590.1	UDP-glucuronosyltransferase 2A2-like, transcript variant X1
LOC110491863	1.34185043584957	XM_021565684.2	phosphatidylinositol 3,4,5-trisphosphate-dependent Rac exchanger 1 protein, transcript variant X1
LOC110492146	1.51602164603214	XM_021566191.2	tumor necrosis factor receptor superfamily member 9
LOC110492208	-1.08720886626264	XM_021566309.2	twist-related protein 2
LOC110492369	1.28374966306118	XM_021566623.2	glucose-6-phosphate 1-dehydrogenase isoform X1
LOC110492439	1.33227902072105	XM_036947433.1	cytosolic sulfotransferase 3 isoform X1
LOC110492758	1.42017242426108	XM_021567232.2	sterile alpha motif domain-containing protein 10-like
LOC110492879	1.05197298761499	XM_036946150.1	endothelial PAS domain-containing protein 1-like isoform X1
LOC110493224	5.28029776489962	XM_036948422.1	inactive dipeptidyl peptidase 10
LOC110493310	1.32079457570748	XM_036940081.1	hemicentin-1
LOC110493544	1.2249774800719	XM_036949479.1	phosphoinositide 3-kinase regulatory subunit 6 isoform X1
LOC110493587	1.53762925682183	XM_021567943.2	zinc finger protein Gfi-1b
LOC110493647	2.42718326538601	XM_036949636.1	integrin alpha-X-like
LOC110493664	-1.58937654877541	XM_036949661.1	immunoglobulin kappa light chain isoform X1
LOC110494034	1.65909478713213	XM_021568713.2	ninjurin-1
LOC110494097	3.62760782881442	XM_021568816.2	peptidyl-prolyl cis-trans isomerase FKBP5
LOC110494266	1.96700778871898	XM_021569206.2	uncharacterized LOC110494266
LOC110494563	1.15321974885169	XM_021569739.2	transcription factor MafB
LOC110494837	1.62407049424582	XM_021570161.2	5-aminolevulinate synthase, nonspecific, mitochondrial
LOC110494997	1.62327758986824	XM_036942568.1	uncharacterized LOC110494997
LOC110495196	-1.91960787074381	XM_021570511.2	tumor necrosis factor receptor superfamily member 10C-like
LOC110495453	2.7580637412918	XM_021570722.2	C-X-C chemokine receptor type 1
LOC110495621	1.13647633506903	XM_021570955.2	ubiquitin-like-conjugating enzyme ATG3 isoform X1
LOC110496026	4.93120312007741	XM_021571652.2	adhesion G protein-coupled receptor B1-like
LOC110496153	1.29035437202725	XM_021571881.2	C-type lectin domain family 4 member F isoform X2
LOC110496154	1.75984546190613	XM_021571884.2	asialoglycoprotein receptor 1 isoform X2
LOC110496168	2.03747727579826	XR_005037468.1	sialoadhesin-like
LOC110496815	-1.33647562700449	XM_036952752.1	glutamate receptor ionotropic, kainate 5 isoform X1
LOC110496822	1.56324736053633	XM_036952876.1	alpha-2,8-sialyltransferase 8F isoform X1
LOC110497132	1.34701740631019	XM_021573107.2	inactive serine protease PAMR1 isoform X1
LOC110497244	1.75888878697288	XM_036934081.1	C-type lectin domain family 4 member E, transcript variant X1
LOC110497245	1.62225205548914	XM_036954169.1	CD209 antigen-like protein E, transcript variant X1
LOC110497363	1.67476826034857	XM_036954276.1	uncharacterized LOC110497363
LOC110497470	-2.3367648289816	XM_021573589.2	N-acyl-aromatic-L-amino acid amidohydrolase (carboxylate-forming) B, transcript variant X1
LOC110497541	1.02533315332698	XM_021573691.2	prostaglandin E2 receptor EP2 subtype
LOC110497879	-1.05804011820352	XM_021574322.2	zinc-binding protein A33
LOC110498192	-1.25166458727207	XM_036955189.1	MAM domain-containing glycosylphosphatidylinositol anchor protein 2
LOC110498272	-1.64379141575414	XM_036955324.1	uncharacterized LOC110498272, transcript variant X1
LOC110498289	1.05877938121617	XM_021574918.2	arginase-2, mitochondrial
LOC110498361	1.19266172210045	XM_021575009.2	cystathionine gamma-lyase
LOC110498398	1.73991010489789	XM_036955217.1	uncharacterized LOC110498398
LOC110498632	-1.07452749255684	XM_036954225.1	LOW QUALITY PROTEIN: probable E3 ubiquitin-protein ligase HERC6
LOC110498748	-2.11813345697311	XM_036955541.1	FERM and PDZ domain-containing protein 2-like
LOC110498787	1.25336924578614	XM_036956154.1	neurexin-1a isoform X1
LOC110498811	-1.3005594041534	XR_002469870.2	uncharacterized LOC110498811, transcript variant X1
LOC110498894	-1.28694061453398	XM_021575574.2	urokinase plasminogen activator surface receptor isoform X1
LOC110498990	1.50235275844496	XM_021575762.2	cholesterol 25-hydroxylase-like protein
LOC110498991	1.60964596525833	XM_021575763.2	cholesterol 25-hydroxylase-like protein
LOC110499098	-1.15290676452172	XR_005037958.1	uncharacterized LOC110499098, transcript variant X1
LOC110499415	2.10995311094532	XM_036956265.1	LOW QUALITY PROTEIN: suppressor of cytokine signaling 3
LOC110499521	2.12477843675941	XM_036956455.1	beta-microseminoprotein
LOC110499861	1.36929157723532	XM_036957113.1	ras and EF-hand domain-containing protein homolog isoform X1
LOC110499919	-1.9455827851877	unassigned_transcript_3862	Ig kappa-b4 chain C region-like
LOC110499926	-3.53216170328942	unassigned_transcript_3858	Ig kappa-b4 chain C region-like
LOC110500016	-2.32955813735088	XR_005036159.1	uncharacterized LOC110500016, transcript variant X1
LOC110500018	-1.77578591101926	unassigned_transcript_3874	Ig lambda chain C region-like
LOC110500043	1.153559754328	XM_036959482.1	bisphosphoglycerate mutase isoform X1
LOC110500091	1.73853538042173	XM_021577254.2	mitogen-activated protein kinase 11
LOC110500235	1.02750545630018	XM_021577479.2	transcription factor EC isoform X1
LOC110500254	1.32382527120561	XM_021577511.2	leukotriene A-4 hydrolase isoform X1
LOC110500604	-1.23301316057717	XM_021578053.2	5,6-dihydroxyindole-2-carboxylic acid oxidase
LOC110500648	1.15665172375506	XM_021578132.2	perilipin-2 isoform X1
LOC110501028	-1.99778145265696	unassigned_transcript_3869	Ig kappa-b4 chain C region-like
LOC110501285	1.84403508136041	XM_021578731.2	C-X-C chemokine receptor type 1 isoform X1
LOC110501499	-2.34625000580347	XM_021579104.2	pro-glucagon
LOC110501874	1.47171773905261	XM_021579725.2	rho-related GTP-binding protein RhoE
LOC110501889	-1.15683131796459	XM_021579744.2	contactin-associated protein-like 5
LOC110502146	3.79943003339901	XM_036959592.1	uncharacterized LOC110502146
LOC110502240	-1.8536738918678	XR_005038562.1	uncharacterized LOC110502240, transcript variant X1
LOC110502743	1.28742886546502	XM_021581000.2	suppressor of cytokine signaling 3, transcript variant X1
LOC110503083	1.09318814856203	XM_021581436.2	suppressor of cytokine signaling 5
LOC110503249	1.04578458498927	XM_021581619.2	P2Y purinoceptor 13
LOC110503258	2.51658381428794	XM_036961776.1	galectin-6 isoform X1
LOC110503435	1.12289036222684	XM_036962149.1	homeobox protein cut-like 1 isoform X1
LOC110503524	-1.30867123657395	XM_021581879.2	short stature homeobox protein 2-like isoform X2
LOC110503567	-1.32803577398487	XM_021581961.2	FXYD domain-containing ion transport regulator 6 isoform X3
LOC110503614	2.45455469398353	XM_021582039.2	synaptosomal-associated protein 25
LOC110503649	1.68974355852507	XM_021582086.2	large neutral amino acids transporter small subunit 4
LOC110503656	1.99725929006672	XM_021582094.2	uncharacterized LOC110503656, transcript variant X1
LOC110504483	1.25837458229426	XR_005041150.1	glutathione peroxidase 3-like
LOC110505411	2.83411897251874	XM_021584613.2	glutaminyl-peptide cyclotransferase
LOC110505513	-1.27051250287219	XM_036962951.1	uncharacterized LOC110505513, transcript variant X1
LOC110505909	-1.02019026941427	XM_021585382.2	complement component C1q receptor-like
LOC110506262	1.23758785980294	XM_036966877.1	protein strawberry notch homolog 2 isoform X1
LOC110506306	-1.32771796129675	XM_021585796.2	leucine zipper protein 2 isoform X1
LOC110506608	1.16239112865026	XM_036964004.1	interferon regulatory factor 8 isoform X1
LOC110506649	1.0741226350031	XM_021586427.2	transcription factor PU.1
LOC110506785	-1.15038479429323	XM_021586648.2	vicilin-like seed storage protein At2g18540
LOC110506823	-1.92691378747751	XM_036981105.1	hyaluronan and proteoglycan link protein 3 isoform X1
LOC110507008	1.8531691165966	XM_036981677.1	titin
LOC110507161	-1.03662088880839	XM_021587036.2	A disintegrin and metalloproteinase with thrombospondin motifs 15
LOC110507258	-1.12304236568908	XM_021587147.2	uncharacterized LOC110507258
LOC110507524	1.07383099185932	XM_021587566.2	large neutral amino acids transporter small subunit 4 isoform X1
LOC110507636	3.22222065082586	XM_021587750.2	high affinity immunoglobulin gamma Fc receptor I
LOC110507685	-2.11566306019957	XM_021587832.2	forkhead box protein N1
LOC110508265	1.88606435682326	XM_036966149.1	macrophage mannose receptor 1 isoform X1
LOC110508267	1.3126619912288	XM_036966151.1	macrophage mannose receptor 1
LOC110508401	1.61613382278916	XM_036966779.1	solute carrier family 26 member 6
LOC110508798	1.00535070489014	XM_021589630.2	uncharacterized LOC110508798
LOC110508910	1.20714445358072	XR_002471372.2	uncharacterized LOC110508910
LOC110509353	-1.69422773782783	XM_036967693.1	RING finger protein 122-like
LOC110509396	-3.78351524462071	XM_036967964.1	barrier-to-autointegration factor-like
LOC110509469	-1.13366461616149	XM_036968298.1	macrophage mannose receptor 1 isoform X1
LOC110509875	5.77554806256186	XM_021591058.2	carcinoembryonic antigen-related cell adhesion molecule 6
LOC110510006	-2.31012329592938	XM_021591265.2	cation channel sperm-associated protein 1 isoform X1
LOC110510403	3.41720634764686	XM_036960369.1	microfibril-associated glycoprotein 4
LOC110510711	1.27247064453688	XM_036981889.1	zinc finger protein OZF-like isoform X1
LOC110511906	-1.4436005733092	XM_036972671.1	zinc finger protein 501-like
LOC110512348	2.67025429820014	XM_036960953.1	G-protein coupled receptor 4-like
LOC110512574	1.95174859835232	XM_036956784.1	receptor-type tyrosine-protein phosphatase O
LOC110512743	1.0339103253036	XM_036949014.1	DDB1- and CUL4-associated factor 15-like isoform X1
LOC110513914	2.35388073903019	XM_021593578.2	olfactomedin-4
LOC110514701	-1.68363887695928	XM_036972680.1	zinc finger protein 2 homolog
LOC110515183	1.22318472416301	XM_021594179.2	membrane progestin receptor delta-like
LOC110515379	1.28125866019726	XM_021594296.2	C-type lectin domain family 4 member M
LOC110516308	1.4061677378561	XM_036951774.1	Krueppel-like factor 7
LOC110516606	2.57584069766582	XM_021595000.2	myelin-associated glycoprotein isoform X1
LOC110516616	1.98589010603227	XM_036981729.1	A-kinase anchor protein 13
LOC110516650	1.08175165903786	XM_036982121.1	general transcription factor 3C polypeptide 3 isoform X1
LOC110516669	1.30559800129128	XM_036961212.1	mitochondrial glutamate carrier 1
LOC110516762	1.85760832178434	XM_036939937.1	GTPase IMAP family member 7
LOC110516838	3.63321584507521	XM_021595167.2	free fatty acid receptor 2-like
LOC110516862	2.50458267342299	XM_021595180.2	free fatty acid receptor 2-like
LOC110516892	2.01587543689369	XM_036939991.1	adhesion G protein-coupled receptor E1 isoform X1
LOC110517126	1.70094969370296	XM_021595327.2	cannabinoid receptor 2, transcript variant X1
LOC110517149	1.30238615776932	XM_036963894.1	A-kinase anchor protein 13 isoform X1
LOC110517322	1.80558138665433	XM_036948901.1	adhesion G protein-coupled receptor E5-like isoform X1
LOC110517354	2.25799310194981	XM_036954044.1	hydroperoxide isomerase ALOXE3, transcript variant X1
LOC110517586	1.06934078063525	XM_036953659.1	stromal membrane-associated protein 2
LOC110517634	1.15170682993511	XM_036967792.1	ferroxidase HEPHL1
LOC110518032	1.90617641018324	XM_036948886.1	adhesion G protein-coupled receptor E5 isoform X1
LOC110518428	1.76418485516951	XM_036938929.1	immunoglobulin superfamily member 6-like isoform X1
LOC110518729	-1.09559870721999	XM_036945271.1	leucine-rich repeat-containing protein 17-like
LOC110518831	1.27851873981857	XM_036982125.1	interleukin-18 receptor 1-like
LOC110518867	1.03675227232741	XM_036981717.1	insulin-like growth factor 1 receptor isoform X1
LOC110518885	4.21044318621775	XM_036972083.1	microfibril-associated glycoprotein 4
LOC110518902	-1.84241454873742	XM_036934018.1	fibronectin, transcript variant X1
LOC110518978	1.10441887245944	XM_036948454.1	cdc42-interacting protein 4 homolog isoform X1
LOC110519256	1.24964064146868	XM_021596433.2	calcium homeostasis modulator protein 6-like isoform X1
LOC110519495	1.33385040198742	XM_036939966.1	adhesion G protein-coupled receptor E2-like, transcript variant X1
LOC110520220	2.76149886974376	XM_021597380.2	uncharacterized LOC110520220
LOC110520222	2.69087411624871	XM_021597383.2	uncharacterized LOC110520222, transcript variant X1
LOC110520320	-1.21228352002386	XM_021597551.2	calcium/calmodulin-dependent 3',5'-cyclic nucleotide phosphodiesterase 1A isoform X1
LOC110520477	1.64451462391315	XM_021597820.2	LOW QUALITY PROTEIN: ras-related protein Rab-20
LOC110520517	3.00730034655636	XM_036975076.1	nuclear receptor subfamily 0 group B member 1
LOC110521023	1.11177278516768	XM_021598459.2	zinc finger protein 33B
LOC110521374	2.92887340631439	XM_021598879.2	mixed lineage kinase domain-like protein isoform X1
LOC110521419	1.68810112306303	XM_021598951.2	mast cell protease 2
LOC110521506	1.10303190655811	XM_036969166.1	unconventional myosin-If
LOC110521532	-1.22875992502224	XM_021599135.2	aquaporin-12
LOC110521598	3.18328553879472	XM_021599266.2	CMRF35-like molecule 5 isoform X1
LOC110521603	-1.11077281904131	XM_021599273.2	cytochrome P450 2J2 isoform X1
LOC110522055	-1.09343146701842	XR_002473254.2	uncharacterized LOC110522055
LOC110522173	3.59463175392889	XM_021600334.2	enoyl-[acyl-carrier-protein] reductase, mitochondrial isoform X1
LOC110522480	1.36141205168426	XM_036976085.1	uncharacterized LOC110522480
LOC110522524	1.65439296673587	XM_021600971.2	4-galactosyl-N-acetylglucosaminide 3-alpha-L-fucosyltransferase 9-like
LOC110522945	1.50510019774451	XM_036977546.1	membrane-associated phosphatidylinositol transfer protein 2 isoform X1
LOC110523157	1.60584182619686	XM_021601582.2	lysozyme C II-like
LOC110523514	1.45973786966511	XM_021602272.2	adenosine receptor A2b, transcript variant X1
LOC110523665	2.89993017053408	XM_021602563.2	C-C motif chemokine 19
LOC110523704	1.04453509113702	XM_021602633.2	spidroin-2
LOC110523732	1.17599189670909	XM_021602689.2	protein phosphatase Slingshot homolog 1 isoform X1
LOC110523955	1.72496274439303	XM_021603126.2	programmed cell death 1 ligand 2 isoform X2
LOC110524274	2.9136371760686	XM_021603763.2	mast cell protease 1A
LOC110524468	-1.17324513918867	XM_021604142.2	kininogen-1, transcript variant X4
LOC110524586	1.53834108382745	XM_021604388.2	regulator of G-protein signaling 21 isoform X1
LOC110524879	2.55717100146445	XM_036978889.1	P-selectin isoform X1
LOC110524880	2.52926133463699	XM_036978882.1	E-selectin
LOC110525149	2.31454427449869	XM_036938231.1	ovarian cancer G-protein coupled receptor 1
LOC110525161	3.22305098509696	XM_036979665.1	BICD family-like cargo adapter 1 isoform X1
LOC110525202	1.18070851248888	XM_021605169.2	mesencephalic astrocyte-derived neurotrophic factor
LOC110525408	1.7656646403598	XM_036979547.1	guanine deaminase isoform X1
LOC110525478	-2.46462939587039	XM_021605609.2	negative elongation factor B isoform X1
LOC110525827	1.33326197340897	XM_021606271.2	solute carrier family 23 member 2 isoform X2
LOC110525944	-1.04157696739832	XM_036981267.1	mitogen-activated protein kinase 8 isoform X1
LOC110525945	1.2130908496311	XM_021606472.2	phospholipid phosphatase 1
LOC110525988	2.3762968078541	XM_021606542.2	alpha-(1,3)-fucosyltransferase 7
LOC110526110	-1.20242293327153	XM_036981119.1	tumor necrosis factor alpha-induced protein 8-like protein 3
LOC110526235	2.76306089112402	XM_021607030.2	adhesion G-protein coupled receptor G5 isoform X1
LOC110526382	2.666250516504	XM_036949166.1	ras-related C3 botulinum toxin substrate 2 isoform X1
LOC110526484	2.64418732031366	XM_036980865.1	uncharacterized LOC110526484, transcript variant X1
LOC110526543	-1.11383874320754	XM_036980923.1	pleckstrin homology domain-containing family A member 7 isoform X1
LOC110526983	1.88732658125377	XM_036981186.1	transmembrane 6 superfamily member 1
LOC110527208	1.3846259339575	XM_036951370.1	sodium/potassium-transporting ATPase subunit beta-233
LOC110527709	2.13157452330413	XM_021609163.2	cytidine deaminase
LOC110527928	-1.57725170903136	XM_021609558.2	dysbindin isoform X1
LOC110528284	1.68865502487342	XM_021610225.2	voltage-gated hydrogen channel 1, transcript variant X2
LOC110528488	3.15920271872647	XR_002474264.2	uncharacterized LOC110528488
LOC110528504	1.33293610852179	XM_021610609.2	thioredoxin reductase 1, cytoplasmic
LOC110528575	1.42662713142825	XM_036984179.1	protein-glutamine gamma-glutamyltransferase 2-like
LOC110528588	-1.09765492099355	XM_036984183.1	calcium/calmodulin-dependent 3',5'-cyclic nucleotide phosphodiesterase 1B
LOC110528639	2.07610576664422	XM_036984253.1	LIM and cysteine-rich domains protein 1, transcript variant X1
LOC110528663	1.10563259232926	XM_036984283.1	5-aminolevulinate synthase, nonspecific, mitochondrial isoform X1
LOC110528758	1.78495782669838	XM_036984746.1	polymeric immunoglobulin receptor isoform X1
LOC110528794	1.53359438781381	XM_036984777.1	polymeric immunoglobulin receptor-like isoform X1
LOC110529346	3.43263599034344	XM_021611482.2	complement C1q-like protein 2 isoform X1
LOC110529372	1.00761393112121	XR_002474370.2	uncharacterized LOC110529372
LOC110529748	1.58874830910163	XM_021612228.2	guanylate-binding protein 1
LOC110529794	-1.49482898570803	XM_021612328.2	leucine-rich repeat and fibronectin type-III domain-containing protein 2, transcript variant X1
LOC110530382	1.57808456082335	XM_021613380.2	C-C chemokine receptor type 8
LOC110530432	-1.14628189181272	XM_021613489.2	phosphatase and actin regulator 1 isoform X1
LOC110530654	3.6346889227385	XM_021613871.2	carbonic anhydrase 4-like
LOC110530669	1.62071626085511	XM_021613896.2	glutamate decarboxylase 1 isoform X1
LOC110530927	1.12596940415225	XM_021614226.2	S-adenosylmethionine synthase
LOC110530979	1.12573316969441	XM_036986854.1	CCN family member 1
LOC110531203	-7.92908684538541	XM_036989284.1	nephrocystin-4
LOC110531297	1.08243803034813	XM_036989103.1	transketolase, transcript variant X1
LOC110531459	1.68647223417283	XM_021614669.2	plasminogen activator inhibitor 1, transcript variant X1
LOC110531490	-1.0350291203703	XM_036989248.1	mucin-5AC-like
LOC110531560	2.11185002708685	XM_036987383.1	leukotriene B4 receptor 1, transcript variant X1
LOC110531575	1.73219193505576	XM_036989259.1	basement membrane-specific heparan sulfate proteoglycan core protein
LOC110531622	1.51441863673423	XM_021614924.2	thioredoxin
LOC110531640	2.70010624327934	XR_005053198.1	uncharacterized LOC110531640
LOC110531642	1.16461727807594	XM_021614955.2	Y+L amino acid transporter 2
LOC110531694	1.0493715754639	XM_021615013.2	high affinity immunoglobulin epsilon receptor subunit gamma isoform X1
LOC110531710	1.44484847668449	XM_036988590.1	cytochrome P450 4F3
LOC110531713	1.19543689135583	XM_036987539.1	active breakpoint cluster region-related protein-like
LOC110531781	3.27407210401518	XM_021615197.2	NXPE family member 3-like isoform X1
LOC110531797	1.87495459541363	XM_021615225.2	perilipin-2 isoform X1
LOC110531805	1.33185186441812	XM_036988356.1	acyl-CoA desaturase, transcript variant X1
LOC110532143	-1.19112614334681	XM_021615783.2	probable G-protein coupled receptor 173, transcript variant X1
LOC110532224	6.24900928272037	XM_036986948.1	balbiani ring protein 3
LOC110532244	1.39847678811674	XM_021615968.2	tyrosine-protein kinase HCK isoform X2
LOC110532555	1.35368433639671	XM_021616544.2	coenzyme Q-binding protein COQ10 homolog A, mitochondrial
LOC110532738	-1.36166361373402	XM_021616851.2	integrin beta-7 isoform X1
LOC110532941	1.56988027765668	XM_036987475.1	obscurin-like, transcript variant X1
LOC110533018	3.45044260598473	XM_021617148.2	brain natriuretic peptide
LOC110533153	-3.3414925077071	XM_036933429.1	SLAM family member 5 isoform X1
LOC110533253	1.04360003264131	XM_036989436.1	transcription regulator protein BACH1 isoform X1
LOC110533258	9.70922275760672	XM_021617344.2	GTPase IMAP family member 7
LOC110533304	2.99954966668064	XM_036989600.1	serine/arginine repetitive matrix protein 3-like
LOC110533532	1.11795490763285	XM_021617846.2	zinc finger and BTB domain-containing protein 16-A isoform X1
LOC110533568	1.18675651262655	XM_021617908.2	uncharacterized LOC110533568, transcript variant X1
LOC110533691	-2.7703231047984	XM_021618146.2	neuronal acetylcholine receptor subunit alpha-10-like
LOC110533868	-1.18822694760263	XM_021618428.2	uncharacterized LOC110533868
LOC110533973	-1.37018852295361	XM_021618569.2	protein phosphatase 1 regulatory subunit 14B
LOC110534064	1.24693310068443	XM_036990478.1	palmitoyltransferase ZDHHC20 isoform X1
LOC110534076	2.62535165962137	XM_036962206.1	gamma-aminobutyric acid type B receptor subunit 2
LOC110534173	1.06656086743686	XM_021618886.2	arf-GAP with Rho-GAP domain, ANK repeat and PH domain-containing protein 1 isoform X1
LOC110534311	1.41585196964787	XM_021619092.2	TNFAIP3-interacting protein 2
LOC110534351	1.45742365183936	XM_021619156.2	ecto-ADP-ribosyltransferase 4 isoform X1
LOC110534397	1.18338567108672	XM_021619248.2	endonuclease domain-containing 1 protein
LOC110534503	3.66879562051273	XM_036954176.1	CD209 antigen-like protein C, transcript variant X1
LOC110534534	1.39350127433187	XM_036933655.1	mucin-5AC, transcript variant X1
LOC110534540	3.48668457323253	XM_021619544.2	claudin-1
LOC110534562	-1.00395183494267	XM_036954062.1	lymphoid enhancer-binding factor 1 isoform X1
LOC110534596	8.7514914323575	XM_036954119.1	C-type lectin domain family 4 member M-like
LOC110534599	1.32171091166582	XM_036972589.1	proteasome adapter and scaffold protein ECM29 isoform X1
LOC110534814	1.64830233790039	XM_036989522.1	large neutral amino acids transporter small subunit 4 isoform X1
LOC110535093	-1.30001372706933	XM_036936148.1	beta-adducin isoform X1
LOC110535233	1.38553790086326	XM_021620111.2	B-cell receptor CD22 isoform X6
LOC110535305	-1.9995852047857	XM_021620220.2	protein asteroid homolog 1
LOC110535422	2.12717676330978	XM_036935106.1	probable G-protein coupled receptor 141, transcript variant X1
LOC110535540	3.02901018554655	XM_021620599.2	cAMP-responsive element modulator isoform X3
LOC110535710	-1.0103427597498	XR_005034633.1	uncharacterized LOC110535710
LOC110535787	1.04732926218941	XM_021621050.2	riboflavin kinase
LOC110535839	2.58771112608491	XM_021621158.2	SH2 domain-containing protein 3C isoform X1
LOC110536468	1.60035902066953	XM_021622239.2	endothelial lipase
LOC110536524	1.23710929706772	XM_036934671.1	retinol dehydrogenase 10-A
LOC110536866	1.06755458921285	XM_036936744.1	polypyrimidine tract-binding protein 3 isoform X1
LOC110536971	2.24592713542523	XM_021622653.2	programmed cell death 1 ligand 1 isoform X1
LOC110537233	2.22272133305327	XM_021623120.2	fibroblast growth factor receptor homolog 1-like isoform X2
LOC110537254	1.33277448391515	XM_021623155.2	uncharacterized LOC110537254
LOC110537257	-1.01775081353275	XM_036941053.1	ephrin type-B receptor 5 isoform X1
LOC110537336	1.47045322007164	XM_021623289.2	tubulin polymerization-promoting protein family member 3
LOC110537350	1.11892922499984	XM_036937332.1	sacsin isoform X1
LOC110537588	1.60815082343654	XM_021623739.2	carcinoembryonic antigen-related cell adhesion molecule 1 isoform X1
LOC110537608	2.42768645271378	XM_036937566.1	zinc finger and BTB domain-containing protein 16-A isoform X1
LOC110537643	-1.12908689824291	XM_036941829.1	C-X-C chemokine receptor type 3-like, transcript variant X1
LOC110537861	-1.10287996229397	XM_036939023.1	deoxyhypusine synthase
LOC110538012	2.02837613712623	XM_021624535.2	cytokine receptor common subunit beta
LOC110538080	1.42579680876986	XM_021624651.2	pyruvate dehydrogenase (acetyl-transferring) kinase isozyme 2, mitochondrial
LOC110538152	1.73520136795516	XM_021624780.2	probable phosphatase phospho1 isoform X1
LOC110538203	5.32919371331119	XM_021624859.2	complement C1q-like protein 2
LOC110538268	1.83844704464661	XM_021624985.2	chemokine-like receptor 1
LOC110538290	2.8037117368027	XM_021625016.2	uncharacterized LOC110538290
LOC110538372	1.14838670243517	XM_021625146.2	thyrotroph embryonic factor
LOC110538505	1.85333664398441	XM_021625365.2	phosphoinositide 3-kinase regulatory subunit 5 isoform X2
LOC110538565	1.25835322102011	XM_021625457.2	monocyte to macrophage differentiation factor isoform X1
LOC110538574	-1.8931378901038	XM_021625471.2	transmembrane protein 220-like
LOC110538578	-1.64997322788482	XM_036938651.1	growth arrest-specific protein 7 isoform X1
LOC110538706	-4.04739882015344	unassigned_transcript_1493	Ig heavy chain V region PJ14-like
LOC110538736	1.39144565512275	XM_036941490.1	immunoglobulin superfamily member 6-like isoform X1
LOC110538806	1.06030320585877	XR_005035662.1	uncharacterized LOC110538806
LOC110538849	1.42139242374372	XM_036939796.1	inositol 1,4,5-trisphosphate receptor-interacting protein-like 2
LOC110539080	-1.84401890747317	XM_036937949.1	E3 ubiquitin/ISG15 ligase TRIM25, transcript variant X1
LOC118936246	1.0459408930335	XM_036939305.1	uncharacterized LOC118936246, transcript variant X1
LOC118936276	1.04279784972419	XM_036938020.1	ferritin, middle subunit-like
LOC118936277	1.14278336973116	XM_036941384.1	perforin-1-like
LOC118936285	-1.17505540565383	XM_021595947.2	tyrosine aminotransferase-like, transcript variant X1
LOC118936313	1.11015340467292	XM_021558751.2	uncharacterized LOC118936313, transcript variant X4
LOC118936357	4.94397554402589	XM_036984723.1	complement C1q-like protein 2 isoform X1
LOC118936443	-2.32760988338223	unassigned_transcript_1495	immunoglobulin heavy variable 1-46-like
LOC118936465	1.58744902112516	XM_036965127.1	nectin-3-like
LOC118936485	1.3263274912446	XM_036938021.1	ferritin, middle subunit-like
LOC118936491	-1.18331902042974	XM_036951049.1	immunoglobulin lambda-like polypeptide 1
LOC118936555	1.89287844111783	XM_036949290.1	heme oxygenase-like
LOC118936571	1.28581835082272	XM_036956648.1	ras-related protein Rap-1b, transcript variant X1
LOC118936681	5.3032095791641	XR_005052964.1	uncharacterized LOC118936681
LOC118937315	-2.28306954080706	XM_036934866.1	uncharacterized protein C10orf62 homolog
LOC118937651	1.19085784245898	XM_036937281.1	uncharacterized LOC118937651
LOC118937656	1.83005827724917	XR_005034943.1	uncharacterized LOC118937656
LOC118937760	-3.13683076833504	unassigned_transcript_1492	Ig heavy chain V region 914-like
LOC118937841	2.21228460409701	XM_036939577.1	NLR family CARD domain-containing protein 3-like
LOC118938150	-1.51496701393873	XM_036939892.1	methylthioribose-1-phosphate isomerase
LOC118938174	1.63820825414242	XM_036940074.1	uncharacterized LOC118938174, transcript variant X1
LOC118938185	1.76779988147134	XM_036940120.1	sialoadhesin-like
LOC118938245	1.45916658532748	XR_005035506.1	uncharacterized LOC118938245
LOC118938256	-2.21140736112451	XM_036940705.1	protein shisa-7-like, transcript variant X1
LOC118938263	2.90450543688234	XM_036940738.1	calmodulin-regulated spectrin-associated protein 3-like
LOC118938406	1.01722966622344	XM_036942260.1	THUMP domain-containing protein 1-like isoform X1
LOC118938794	6.39956471850321	XR_005036082.1	uncharacterized LOC118938794
LOC118939581	4.60752548861437	XM_036947701.1	complement C3-like
LOC118940092	1.20329130569436	XM_036948328.1	uncharacterized LOC118940092
LOC118940192	1.0149678767981	XM_036948611.1	zinc finger protein 391-like
LOC118940322	1.95746215652405	XM_036949068.1	B-cell receptor CD22-like
LOC118941082	1.1267154381883	XM_036951589.1	interleukin-18 receptor 1-like, transcript variant X1
LOC118941447	1.75906925797058	XM_036954174.1	C-type lectin domain family 4 member E-like isoform X1
LOC118941453	-1.80768188130031	XM_036954234.1	probable E3 ubiquitin-protein ligase HERC6
LOC118941542	-1.89916732328117	XM_036955474.1	up-regulator of cell proliferation-like
LOC118942061	1.87988768248693	XM_036956211.1	tripartite motif-containing protein 35-like, transcript variant X1
LOC118942075	5.00774942629158	XM_036956384.1	uncharacterized protein DDB_G0290685-like, transcript variant X1
LOC118942789	1.4099079331381	XM_036956496.1	transmembrane protein 272-like
LOC118942898	-1.60834423476684	unassigned_transcript_3864	Ig kappa-b4 chain C region-like isoform X2
LOC118942900	-3.98248165795276	unassigned_transcript_3851	Ig kappa-b4 chain C region-like
LOC118943842	-1.07899414457183	XM_036959952.1	uncharacterized protein KIAA1841-like isoform X1
LOC118944006	3.88337909042207	XM_036961094.1	coatomer subunit beta'-like
LOC118946510	2.78111609483987	XR_005041385.1	uncharacterized LOC118946510
LOC118947600	-2.56364600975165	XM_036972527.1	zinc finger protein 135-like
LOC118947714	-2.31724863641689	XM_036972720.1	zinc finger protein 239-like
LOC118948631	-2.36225592750067	XM_036973366.1	toll-like receptor 13
LOC118957251	2.10171558409157	XM_036974292.1	piggyBac transposable element-derived protein 4-like
LOC118962324	-2.01659834125478	XM_036974618.1	zinc finger protein RFP-like
LOC118963988	2.41434490228283	XM_036974777.1	protein NLRC3-like
LOC118964466	1.4936443212981	XM_036976113.1	uncharacterized LOC118964466, transcript variant X1
LOC118964484	1.13118279675039	XR_005051555.1	uncharacterized LOC118964484
LOC118964550	1.57956287387451	XR_005051618.1	uncharacterized LOC118964550, transcript variant X1
LOC118964586	1.18202293896909	XM_036977348.1	protein unc-13 homolog B-like
LOC118964634	2.10264104324992	XR_005051829.1	uncharacterized LOC118964634
LOC118964677	-7.84238429898064	XM_036978602.1	calcium-activated chloride channel regulator 1-like
LOC118964736	3.48207904443574	XM_036979085.1	P-selectin-like
LOC118964807	1.61229893321393	XR_005051985.1	uncharacterized LOC118964807
LOC118965344	-1.77591849050386	unassigned_transcript_292	Ig lambda-2 chain C region-like
LOC118965578	1.5633627735307	XM_036986637.1	uncharacterized LOC118965578, transcript variant X1
LOC118966002	1.77442868357151	XM_036987415.1	GTPase IMAP family member 7-like
LOC118966133	5.66236449804842	XR_005053411.1	uncharacterized LOC118966133
abca12	1.20480799798846	XM_021597492.2	ATP-binding cassette, sub-family A (ABC1), member 12
abca5	1.01026291223513	XM_021581043.2	ATP-binding cassette, sub-family A (ABC1), member 5
acod1	3.63184583002213	XM_021578609.2	aconitate decarboxylase 1
anapc7	-1.11087564471293	XM_021605711.2	anaphase promoting complex subunit 7, transcript variant X1
aplnra	-1.03675496286573	XM_021621331.2	apelin receptor a
aqp10b	1.00115022516235	XM_021595565.2	aquaporin 10b, transcript variant X2
arv1	1.03325343915955	XM_021600438.2	ARV1 homolog, fatty acid homeostasis modulator
asphd2	2.3625239143005	XM_036935753.1	aspartate beta-hydroxylase domain containing 2, transcript variant X1
atf6	1.06744221588702	XM_036978881.1	activating transcription factor 6
batf	1.9991725759066	XM_036984599.1	basic leucine zipper transcription factor, ATF-like, transcript variant X1
batf2	1.84504549062794	XM_021614599.2	basic leucine zipper ATF-like transcription factor 2
bckdk	1.63585018219677	XM_021617920.2	3-methyl-2-oxobutanoate dehydrogenase [lipoamide] kinase, mitochondrial
bicdl1	4.16084745333098	XM_021621285.2	BICD family like cargo adaptor 1, transcript variant X1
c3ar1	1.42103748826281	NM_001124403.2	C3a anaphylatoxin chemotactic receptor
c4b	2.07510175849793	NM_001124385.1	complement 4B (Chido blood group)
c5ar	3.14487578189631	NM_001124467.2	C5a anaphylatoxin chemotactic receptor 1
c7b	3.22922020141635	NM_001124618.1	complement component 7b precursor
ccdc113	1.84852041069738	XM_021593038.2	coiled-coil domain containing 113
ccl19a.1	3.61033439703107	XM_021605155.2	C-C motif chemokine 19a.1
cd209	3.91453251139057	NM_001124633.1	CD209 molecule
cd209a	2.63045105052168	NM_001281394.2	CD209 antigen-like protein A
cd53	1.02946365818608	NM_001165182.1	Leukocyte surface antigen CD53
cebp1	1.38046835306697	XM_021562687.2	CCAAT/enhancer binding protein (C/EBP) 1 isoform X1
cebpb	1.97459422201173	NM_001124447.1	CCAAT enhancer binding protein beta
ces3	-1.69768900547998	XM_021569482.2	carboxylesterase 3 isoform X1
ch25h	1.41487007520325	XM_021564786.2	cholesterol 25-hydroxylase
chi	1.665442159503	NM_001124383.1	chitinase precursor
cmbl	-1.90847399801301	XM_021562309.2	carboxymethylenebutenolidase homolog (Pseudomonas), transcript variant X1
cmn	-1.73151648102247	XM_021565484.2	calymmin isoform X4
csf3r	1.20842867120854	NM_001124402.1	colony stimulating factor 3 receptor (granulocyte)
cttnbp2nlb	1.20629212450932	XM_036947562.1	CTTNBP2 N-terminal like b
cxcl13	3.81432040445307	NM_001281355.1	chemokine CXCL13 precursor
cxcr3.2	1.092359685948	NM_001124625.1	chemokine (C-X-C motif) receptor 3, tandem duplicate 2, transcript variant 1
dennd4a	2.49053802568243	XM_036968559.1	C-myc promoter-binding protein
dmgdh	-1.07953368930275	XM_021602137.2	dimethylglycine dehydrogenase, mitochondrial
dok3	1.80799487815592	XM_036943547.1	docking protein 3
dyrk4	-1.55245447572986	XM_021574914.2	dual specificity tyrosine-phosphorylation-regulated kinase 4 isoform X1
esm1	2.87652273876624	XM_021622597.2	endothelial cell-specific molecule 1
f2r	1.16577522586598	XM_021621780.2	coagulation factor II (thrombin) receptor
f5	1.52422028081103	XM_036958701.1	coagulation factor V
fcer1g	1.10081555403978	XM_021577970.2	Fc fragment of IgE, high affinity I, receptor for; gamma polypeptide, transcript variant X1
fkbp5	2.14521207770207	XM_021610304.2	FKBP prolyl isomerase 5, transcript variant X2
gabra2a	-2.11530392192713	XM_021585054.2	gamma-aminobutyric acid receptor subunit alpha-2 isoform X1
gjb8	1.6274286323203	XM_021597699.2	gap junction protein beta 8, transcript variant X1
gp91phox	1.90359938163019	NM_001171859.1	NADPH oxidase 1
gpr1	1.12845878082047	XM_021597247.2	G protein-coupled receptor 1
gpr84	3.3197999336983	XM_021609929.2	G protein-coupled receptor 84
grapa	1.10282367883987	XM_036972315.1	GRB2 related adaptor protein a isoform X1
gria4b	-1.72363506989692	XM_036937640.1	glutamate receptor 4 isoform X1
gs04	1.32065773108167	NM_001124606.1	glutamine synthetase
hcar1-3	2.17082477556165	XM_021608290.2	hydroxycarboxylic acid receptor 1-3
hce23	1.57375756417515	NM_001165111.1	high choriolytic enzyme 1 precursor
igf1	-1.06400927164719	XM_021577176.2	insulin-like growth factor 1, transcript variant X1
iip	1.12700624104061	NM_001124613.1	interferon inducible protein
iip2	1.50444880641146	NM_001124369.1	interferon inducible protein 2
il-1rii	2.37237372204251	NM_001124355.1	interleukin-1 receptor type II precursor
il-8	3.09657164272273	NM_001124362.1	cxc chemokine-like
il10r1	1.08516488019527	NM_001281374.1	IL-10 receptor-1 precursor
il15l	1.0644248002837	XM_021587535.2	interleukin 15, like, transcript variant X1
inpp5f	1.04519820356184	XM_021607193.2	inositol polyphosphate-5-phosphatase F
klf13	1.31331566998567	XM_036963550.1	Krueppel-like factor 13
klf9	1.78707048455841	XM_021605490.2	Krueppel-like factor 9
lcp2b	1.49852391418026	XM_036970392.1	lymphocyte cytosolic protein 2 isoform X1
lect2	2.99254202631431	NM_001124309.1	LECT2 neutrophil chemotactic factor precursor
letm1	1.22002123423262	XM_036962609.1	leucine zipper-EF-hand containing transmembrane protein 1, transcript variant X1
lingo3a	-2.10412623467094	XM_021603822.2	leucine rich repeat and Ig domain containing 3a
lonrf1	1.11545533100919	XM_036970203.1	LON peptidase N-terminal domain and ring finger 1
lrrc23	2.3759363393636	XM_036989106.1	leucine rich repeat containing 23, transcript variant X1
lt-b2	3.15709806157268	NM_001124425.1	lymphotoxin beta 2
lyz2	1.65648721377031	NM_001124716.1	lysozyme C II precursor
m17	2.89567750274179	NM_001195170.1	IL-6 subfamily cytokine M17 precursor
mast3b	1.18565416286431	XM_021603518.2	microtubule associated serine/threonine kinase 3b, transcript variant X1
mboat2b	1.01172333523563	XM_036975606.1	lysophospholipid acyltransferase 2b
mmp	3.92820053923611	NM_001124199.1	matrix metalloproteinase
mmp9	4.47505691043886	NM_001124370.1	matrix metalloproteinase 9
mt2	2.00006155355729	XM_021597409.2	metallothionein 2
myo1g	1.05390918124351	XM_036971333.1	myosin IG
nadka	1.45221934056774	XM_021566332.2	NAD kinase a, transcript variant X1
npas2	1.42150567486516	XM_021623182.2	neuronal PAS domain protein 2, transcript variant X1
nucb2b	1.1027804301507	XM_021598752.2	nucleobindin 2b
pfkfb3	1.21819474508571	XM_021577313.2	6-phosphofructo-2-kinase/fructose-2,6-biphosphatase 3, transcript variant X1
pgd	1.04180137097405	XM_021616114.2	6-phosphogluconate dehydrogenase, decarboxylating
pidd1	1.48246076493851	XM_036968534.1	p53-induced death domain protein 1, transcript variant X1
ppm1j	1.00153113050898	XM_021609266.2	protein phosphatase 1H
prdm1b	2.05649954175065	XM_021571829.2	PR domain containing 1b, with ZNF domain, transcript variant X1
ptafr	1.03053293992125	XM_021584417.2	platelet-activating factor receptor
ptprn2	2.06149152245452	XM_021563052.2	protein tyrosine phosphatase receptor type N2, transcript variant X1
pygl	1.71378890318526	XM_036955307.1	glycogen phosphorylase, liver form
rps6kb1a	1.1152351550735	XM_021623544.2	ribosomal protein S6 kinase b, polypeptide 1a, transcript variant X1
sb:cb1058	1.35391583040035	XM_036987190.1	uncharacterized protein LOC394209 homolog
serping1	-1.59616632620993	NM_001124379.1	plasma protease C1 inhibitor precursor
sez6l2	-2.38790627467489	XM_021624314.2	seizure protein 6 homolog isoform X1
sh2d4a	1.23183553430975	XM_036976753.1	SH2 domain containing 4A, transcript variant X1
si	4.40099722365145	XM_036961525.1	maltase-glucoamylase, intestinal
si:ch211-149e23.4	-1.0711681681796	XM_021587950.2	uncharacterized protein si:ch211-149e23.4 isoform X1
si:ch211-153b23.7	1.1364721415112	XM_036943325.1	uncharacterized protein si:ch211-153b23.7
si:ch211-194m7.8	1.62264584965845	XM_021568771.2	olfactomedin-4
si:ch211-284o19.8	3.08363423526981	XM_036986223.1	protein lifeguard 1
si:ch211-67e16.3	-1.14557924172978	XM_036959492.1	uncharacterized protein si:ch211-67e16.3
si:ch73-105b23.6	2.59874983377156	XM_036982882.1	fibrillin-3
si:ch73-141c7.1	1.5583394114324	XM_021624854.2	coenzyme Q-binding protein COQ10 homolog, mitochondrial
si:ch73-40a2.1	1.43972725211335	XM_036958173.1	tyrosine-protein kinase receptor TYRO3 isoform X1
si:dkey-106g10.7	-1.22169800408217	XM_021578231.2	uncharacterized protein C11orf95
si:dkey-174m14.3	-1.62464012652367	XM_021612298.2	brain-enriched guanylate kinase-associated protein isoform X2
si:dkey-177p2.18	1.62894322571315	XM_021611343.2	phospholipase B1, membrane-associated
si:dkey-195m11.11	2.82648341844183	XM_021568583.2	uncharacterized protein si:dkey-195m11.11
si:dkey-1d7.3	-1.28356092871352	XM_021590817.2	transmembrane protein 132D
si:dkey-1h24.6	-1.53219249573787	XM_021571503.2	T-cell-specific surface glycoprotein CD28
si:dkeyp-50b9.1	1.99278366656901	XM_021568786.2	uncharacterized protein si:dkeyp-50b9.1
slc2a6	1.38693643485809	XM_021605347.2	solute carrier family 2, facilitated glucose transporter member 6
slc7a5	1.10992144154722	XM_021568487.2	large neutral amino acids transporter small subunit 1
slc8a1a	1.34644538214268	XM_021568266.2	sodium/calcium exchanger 1a isoform X1
smad3b	1.16368016719046	XM_036968631.1	mothers against decapentaplegic homolog 3b
socs1	1.88221950023042	NM_001146166.1	suppressor of cytokine signaling 1
spink4	2.18367079439962	XM_021619330.2	serine peptidase inhibitor, Kazal type 4
ssrp1b	-1.20067405793668	XM_036933557.1	FACT complex subunit SSRP1 isoform X1
stim2b	1.4864942156547	XM_021615368.2	stromal interaction molecule 2 isoform X1
synpo2b	-1.30699089134841	XM_021619079.2	synaptopodin 2b, transcript variant X1
tbx21	-1.07962835298037	NM_001195793.1	T-box transcription factor 21
tfr1b	1.716287637884	XM_036935025.1	transferrin receptor 1b, transcript variant X1
them4	1.04955170431267	XM_021588780.2	acyl-coenzyme A thioesterase THEM4
tmem243b	-1.29984968147193	XM_036972742.1	transmembrane protein 243, mitochondrial b
vcam1a	1.79379295109745	XM_021590021.2	vascular cell adhesion molecule 1a
wdr90	-1.04671102704892	XM_036946479.1	WD repeat domain 90, transcript variant X1
xdh	2.54660658484342	XM_036955272.1	xanthine dehydrogenase, transcript variant X1
zbtb16b	1.56412082827285	XM_021588035.2	zinc finger and BTB domain containing 16b, transcript variant X1
zgc:112332	1.07582639876876	XM_021620401.2	retinol dehydrogenase 12
zgc:152863	1.19780995055624	XM_021582187.2	CCP domain-containing protein, transcript variant X1
zgc:163057	-1.17093125246173	NM_001160522.2	hemoglobin subunit alpha-D
zgc:56699	2.79413397689131	XM_021616533.2	gametocyte-specific factor 1
zmynd12	-1.30124845762685	XM_021615908.2	zinc finger MYND domain-containing protein 12 isoform X1
znrf1	1.70785672958049	XM_021568721.2	E3 ubiquitin-protein ligase znrf1
zzef1	1.13954290512766	XM_021624238.2	zinc finger ZZ-type and EF-hand domain-containing protein 1 isoform X1

## Sheet: ICvsII
GeneID	logFC	transcript_id	product
LOC110487469	-1.57244768139723	XM_021559401.2	NLR family CARD domain-containing protein 3-like isoform X2
LOC110488873	3.07927638660481	XM_036943025.1	actin cytoskeleton-regulatory complex protein pan1
LOC110489472	-17.1693109390363	XM_021562174.2	leukocyte cell-derived chemotaxin-2
LOC110495456	-4.42980676008892	XM_036951917.1	intermediate filament protein ON3-like isoform X1
LOC110500789	-1.02349535594889	XM_036958304.1	mucin-5AC
LOC110511226	-2.43725883720567	XR_002471696.2	uncharacterized LOC110511226
LOC110511906	-1.61433502343344	XM_036972671.1	zinc finger protein 501-like
LOC110525478	-1.88415339842615	XM_021605609.2	negative elongation factor B isoform X1
LOC110528488	2.33493482229009	XR_002474264.2	uncharacterized LOC110528488
LOC110530655	1.14691381538922	XM_021613872.2	C-C motif chemokine 2
LOC110531203	-6.19855933008691	XM_036989284.1	nephrocystin-4
LOC110537608	1.18723959058343	XM_036937566.1	zinc finger and BTB domain-containing protein 16-A isoform X1
LOC110539080	-1.62239217601107	XM_036937949.1	E3 ubiquitin/ISG15 ligase TRIM25, transcript variant X1
LOC110539112	-3.5715229604118	XR_002475856.2	uncharacterized LOC110539112, transcript variant X1
LOC118936681	5.82998638199149	XR_005052964.1	uncharacterized LOC118936681
LOC118941453	-2.47306702377872	XM_036954234.1	probable E3 ubiquitin-protein ligase HERC6
LOC118947602	2.91106171979472	XM_036972530.1	zinc finger protein 271-like
LOC118947714	-3.36327967158457	XM_036972720.1	zinc finger protein 239-like
apol	-1.12834338627303	XM_036938665.1	apolipoprotein L, transcript variant X1
aqp10b	1.29230271665859	XM_021595565.2	aquaporin 10b, transcript variant X2
bicdl1	4.42484186763366	XM_021621285.2	BICD family like cargo adaptor 1, transcript variant X1
crhr1	1.48472645012091	XM_021624572.2	corticotropin releasing hormone receptor 1
epd	7.11712879867286	NM_001124693.2	ependymin-1 precursor
mos	22.310580249549	NM_001124684.1	proto-oncogene serine/threonine-protein kinase mos
nme4	-6.45420256545609	NM_001160497.1	NME/NM23 nucleoside diphosphate kinase 4
om-ii	6.65342746316106	NM_001124694.2	ependymin-2 precursor
sez6l2	-1.73986134590167	XM_021624314.2	seizure protein 6 homolog isoform X1
si:dkey-106g10.7	-1.05961243622028	XM_021578231.2	uncharacterized protein C11orf95
si:dkey-76k16.6	-2.598697104589	XM_021581146.2	glycine N-acyltransferase-like protein isoform X2
spink4	2.34481043780427	XM_021619330.2	serine peptidase inhibitor, Kazal type 4
zgc:56699	3.21853401481952	XM_021616533.2	gametocyte-specific factor 1
zgc:92380	-5.67347640033084	XM_021570724.2	keratin, transcript variant X1
